# Supplementary material for: Hemophagocytic Lymphohistocytosis in the Chinese Han Population May Be Associated with an STXBP2 Gene Polymorphism
Source: PLoS One. 2016 Aug 11;11(8):e0159454. doi: 10.1371/journal.pone.0159454 (PMC4981359; doi:10.1371/journal.pone.0159454)
Supplement: S1 Table — All relavant clinical tests of HLH patients treated in our hospital and corresponding normal range of each test were listed. (XLSX) [file pone.0159454.s004.xlsx]

## Sheet: Sheet1
S1 Table：Clinical tests and normal range
Test Name	Normal Range(Lower)	Normal Range(Upper)
Hemoglobin (g/L)	120 (Male)/110 (Female)	160 (Male)/150(Female)
Platelet Count(*10^9/L)	100	300
White Blood Cell Count(*10^9/L)	4	10
Trigliceride(mmol/L)	0	1.7
Fibrinogen(g/L)	2	4
Ferritin(μg/L)	15(Male)/12(Female)	200(Male)/150(Female)
Albumin (g/L)	38	54
Total protein(g/L)	60	80
ALT (U/L)	0 U/L	41 U/L
AST (U/L)	10 U/L	50 U/L
Total Bilirubin(μmol/L)	3.4	17.1
Direct Bilirubin(μmol/L)	0	6.8
ALP(U/L)	40	110
gamma-GT(U/L)	0	50
LDH(U/L)	104	245
Prothrombin time(s)	12	14.5
Prothrombin time activity(%)	0.75	1.25
APTT(s)	32	45
