# Supplementary material for: Hemophagocytic Lymphohistocytosis in the Chinese Han Population May Be Associated with an STXBP2 Gene Polymorphism
Source: PLoS One. 2016 Aug 11;11(8):e0159454. doi: 10.1371/journal.pone.0159454 (PMC4981359; doi:10.1371/journal.pone.0159454)
Supplement: S2 Table — Ampliseq (version 2.2) platform was used to designed HLH panel primers, which consisted of 3 pools and detailed sequence of each primer was listed below. (XLSX) [file pone.0159454.s005.xlsx]

## Sheet: IAD42861_89_384WellPlateDataShe
# AmpliSeq_Version=2.2
# Genome=hg19
# Workflow=DNA
# Total_Amplicons=348
# Num_Pools=3
# Pool1=118_amplicons
# Pool2=117_amplicons
# Pool3=113_amplicons
# * primer sequences are manufactured specifically for use with the Ion AmpliSeq Kits and contain proprietary modifications.
384Well_PlateID	384Well_Row	384Well_Col	Amplicon_ID	Ion_AmpliSeq_Fwd_Primer*	Ion_AmpliSeq_Rev_Primer*	LineItem_Type	Gene_Symbol	Genome_Version	Chr	Amplicon_Start	Insert_Start	Insert_Stop	Amplicon_Stop
IAD42861_1_A	A	1	AMPL550504061	GATTCCTAAAATACATGCCTTTGGAACA	TGTTGGGCTCTGTGACAATGTTA	GENE	LYST	hg19	chr1	235897089	235897117	235897256	235897279
IAD42861_1_A	A	2	AMPL5214958326	GGGATGCTGCTATTAAATTCTGGTT	GGTGGCAGCTTCTAATGCTCTAT	GENE	ITK	hg19	chr5	156679527	156679552	156679752	156679775
IAD42861_1_A	A	3	AMPL550893193	CGAAGTGGCTCTCTGCAATGA	ACCTCCAGTTCCAACTCATCCA	GENE	UNC13D	hg19	chr17	73836180	73836201	73836312	73836334
IAD42861_1_A	A	4	AMPL5215517962	GGCTCGACCTAGGAGTAACCA	ACAATAGGTACATAGACTGAGAAGAAGAA	GENE	LYST	hg19	chr1	235840309	235840330	235840554	235840583
IAD42861_1_A	A	5	AMPL550965131	AATTCTAAGAAAAGAAAATGATAAGGAACCAC	GCGATGTGAACAAATCAGAGAACTTT	GENE	LYST	hg19	chr1	235944035	235944067	235944202	235944228
IAD42861_1_A	A	6	AMPL5215604471	GTGCAAACCAACGAATTGGCT	GTGAGAAGGTTCGCTGGTGTTA	GENE	RAB27A	hg19	chr15	55522490	55522511	55522724	55522746
IAD42861_1_A	A	7	AMPL551216964	CGCACCTCCACAAACTTGAC	GCTGCTCTATGAATGAAGGAAGGA	GENE	UNC13D	hg19	chr17	73830996	73831016	73831194	73831218
IAD42861_1_A	A	8	AMPL5268668876	CCTGGATTTCGAGCCTGGA	GGGATAACAAAGGCTGAGTCAAG	GENE	STXBP2	hg19	chr19	7707782	7707801	7708002	7708025
IAD42861_1_A	A	9	AMPL551279853	GTTCCTCTAACAGCTTAACATCTTGGAT	TGCTAAAATTGAAAGCTTAATGTTTCTGTTGA	GENE	LYST	hg19	chr1	235937177	235937205	235937346	235937378
IAD42861_1_A	A	10	AMPL5268707574	GAATGGTCAGACTAATGAAGGCACA	GGTTCCTGTTGCTAGAGCAAGTATTC	GENE	AP3B1	hg19	chr5	77436871	77436896	77437118	77437144
IAD42861_1_A	A	11	AMPL551306550	GATAAGGTTCAAACATCCCCTGGA	GTGCTTACTCAAAGATGTTTCATTGGAA	GENE	AP3B1	hg19	chr5	77471503	77471527	77471697	77471725
IAD42861_1_A	A	12	AMPL5268758609	TGCCCTTACTTTAATAACACCTTGTTGT	GCTACTACTTGTCACAGTTCCTAAGGTA	GENE	LYST	hg19	chr1	235920572	235920600	235920813	235920841
IAD42861_1_A	A	13	AMPL551502778	ATTTACCTATTGGATTAAAAACATGCATTTTCA	ACTAGCTGCCCATTATTTCTTTCCA	GENE	AP3B1	hg19	chr5	77334861	77334894	77335008	77335033
IAD42861_1_A	A	14	AMPL5268784131	CACCACCTTTCAAGAACTGGATCA	TGTGTTTCCTGTGCTCTATTTTATGCTAT	GENE	ITK	hg19	chr5	156607966	156607990	156608201	156608230
IAD42861_1_A	A	15	AMPL551851205	GTGAAAGACTGGACTTTATCTCAAGGA	ACATGGCAACCCTTGGACAG	GENE	LYST	hg19	chr1	235993410	235993437	235993585	235993605
IAD42861_1_A	A	16	AMPL5268784754	AGTGGTGGTTTGACAACATCTGT	AGTATGGTATGACCCCATCTACTATCC	GENE	LYST	hg19	chr1	235894225	235894248	235894447	235894474
IAD42861_1_A	A	17	AMPL552067118	ACCATAAATTTGTCAGAGCGGTGAT	GTCATGGGTTCTTTGGAGAAAAGTG	GENE	LYST	hg19	chr1	235884115	235884140	235884257	235884282
IAD42861_1_A	A	18	AMPL5268817183	GTAATTTTACGCTGTCGTCTGCTTTTT	AATAAGAGGGCTGTCACCTTAAAATTGA	GENE	LYST	hg19	chr1	235973669	235973696	235973884	235973912
IAD42861_1_A	A	19	AMPL552077936	CCTGTGTATATTATCCTGGCCAGAAG	TTGGCCATGAGCTTAAAATTCTGTAAATG	GENE	AP3B1	hg19	chr5	77311233	77311259	77311422	77311451
IAD42861_1_A	A	20	AMPL5268928939	GCTACCGGCTTGGAGGA	GTCACCCAGCACGAGGTAT	GENE	UNC13D	hg19	chr17	73835845	73835862	73836094	73836113
IAD42861_1_A	A	21	AMPL552525385	CTTCAGGTGGAACCATTCAGTG	AGATGAAGGCCTTTGGAGAACTG	GENE	UNC13D	hg19	chr17	73832308	73832330	73832467	73832490
IAD42861_1_A	A	22	AMPL5269098027	CTCTCACTGTGCCATGTATCAATCATA	ATTGAGATGCTTCTGGACCTGATAATG	GENE	RAB27A	hg19	chr15	55497625	55497652	55497824	55497851
IAD42861_1_A	A	23	AMPL552678542	CTCGCCTTCCAGGTCGTC	GCTGGTTCCCAACACCAAGT	GENE	UNC13D	hg19	chr17	73824968	73824986	73825135	73825155
IAD42861_1_A	A	24	AMPL5269143602	GGTGCCGGTGAAGTCTCA	AGGGTTGTCTGCATTTGATAAAGGAA	GENE	ITK	hg19	chr5	156672816	156672834	156673063	156673089
IAD42861_1_A	B	1	Blank	.	.
IAD42861_1_A	B	2	Blank	.	.
IAD42861_1_A	B	3	Blank	.	.
IAD42861_1_A	B	4	Blank	.	.
IAD42861_1_A	B	5	Blank	.	.
IAD42861_1_A	B	6	Blank	.	.
IAD42861_1_A	B	7	Blank	.	.
IAD42861_1_A	B	8	Blank	.	.
IAD42861_1_A	B	9	Blank	.	.
IAD42861_1_A	B	10	Blank	.	.
IAD42861_1_A	B	11	Blank	.	.
IAD42861_1_A	B	12	Blank	.	.
IAD42861_1_A	B	13	Blank	.	.
IAD42861_1_A	B	14	Blank	.	.
IAD42861_1_A	B	15	Blank	.	.
IAD42861_1_A	B	16	Blank	.	.
IAD42861_1_A	B	17	Blank	.	.
IAD42861_1_A	B	18	Blank	.	.
IAD42861_1_A	B	19	Blank	.	.
IAD42861_1_A	B	20	Blank	.	.
IAD42861_1_A	B	21	Blank	.	.
IAD42861_1_A	B	22	Blank	.	.
IAD42861_1_A	B	23	Blank	.	.
IAD42861_1_A	B	24	Blank	.	.
IAD42861_1_A	C	1	AMPL552865657	ACTGCCAGATGGAAGGGCTATTA	GTGGAACTGAAGGAAGGCTCT	GENE	AP3B1	hg19	chr5	77298625	77298648	77298812	77298833
IAD42861_1_A	C	2	AMPL5269178075	CACCCCTTGTCTTTTTCCTCCA	TGCTCATACCAAGTCTCTGTGGAT	GENE	ITK	hg19	chr5	156671249	156671271	156671473	156671497
IAD42861_1_A	C	3	AMPL552977722	CTTGGTTAACAGTCTTCCGTCTCTT	AGCATTTGAAACTCTGATAATCAGCCT	GENE	LYST	hg19	chr1	235969762	235969787	235969955	235969982
IAD42861_1_A	C	4	AMPL5269290067	TGCTATCGTTTTTGTTCCTTGTGGA	GCAAATGCTAATGGAATTCAATCCTGAT	GENE	XIAP	hg19	chrX	123040911	123040936	123041106	123041134
IAD42861_1_A	C	5	AMPL553022825	TCTCTCACAGGCTTTAAGTCCCA	TCCCTAGAGGGAACTACTGTTAATTGTT	GENE	LYST	hg19	chr1	235827320	235827343	235827461	235827489
IAD42861_1_A	C	6	AMPL5269302613	GAATACAAAATTGGGACTGCTGAGTA	CCGTCTCGAACACGATGTCC	GENE	STX11	hg19	chr6	144507654	144507680	144507856	144507876
IAD42861_1_A	C	7	AMPL553108237	TGCTTTGAGTTACATTTTCTGGAGTTCT	ATCTAATACACCTGATACACATTTAAATTGTGA	GENE	LYST	hg19	chr1	235907401	235907429	235907566	235907599
IAD42861_1_A	C	8	AMPL5269319179	GTGGATTATCGCTCCACTTCTTTAACT	CTTGAGAAGAATTGAGCATGGATTTTGG	GENE	AP3B1	hg19	chr5	77523881	77523908	77524126	77524154
IAD42861_1_A	C	9	AMPL553190797	CCTGCTCACTGGAGGAGTC	TGGTGTCCACTGAACTAAAATTCAACAT	GENE	AP3B1	hg19	chr5	77409652	77409671	77409841	77409869
IAD42861_1_A	C	10	AMPL5269358002	ACACTACCACATTTTTACGGCTCAA	CCTGTGGTTTAATGTGGAGTGTATCC	GENE	LYST	hg19	chr1	235954915	235954940	235955088	235955114
IAD42861_1_A	C	11	AMPL553267848	GTCTTGTTTTAAGCTGTGAGATTTTCATGT	CCTCCTCCACAGTGAAAGCA	GENE	XIAP	hg19	chrX	123022346	123022376	123022488	123022508
IAD42861_1_A	C	12	AMPL5269433993	GGGTTCTGCTCCCAACTGTTTA	TGGGTTGTAGTATCGACAGGTTACA	GENE	LYST	hg19	chr1	235922520	235922542	235922754	235922779
IAD42861_1_A	C	13	AMPL553545538	TGTGTCATGTTCAGCGCTGTA	CTGAGGATCATTGGTTTGGTAGTCATAT	GENE	ITK	hg19	chr5	156649728	156649749	156649913	156649941
IAD42861_1_A	C	14	AMPL5269578918	AGACTCCGTCTCAAAAGAAAAGAAAAGA	TTGCTAGAGCATCTAAGGAACAAAAAGA	GENE	LYST	hg19	chr1	235918677	235918705	235918903	235918931
IAD42861_1_A	C	15	AMPL553923338	GGGAGAAGATCAAGGACTCCA	TGAGTGCAAATGACCCAAGGA	GENE	STXBP2	hg19	chr19	7709528	7709549	7709721	7709742
IAD42861_1_A	C	16	AMPL5269616078	GCAAGCATGAATTGTAACTGCTATGAAA	CTGGTCGAACAGGAATTTAAACCATTTA	GENE	LYST	hg19	chr1	235915396	235915424	235915549	235915577
IAD42861_1_A	C	17	AMPL554203528	ATTAAGGGCAAACAGAATATTAGACTTGGTATT	GGATGCTATGAAGCGGATTGTTG	GENE	AP3B1	hg19	chr5	77563226	77563259	77563345	77563368
IAD42861_1_A	C	18	AMPL5269625486	CCATGTCATTCACCACCACACAC	TGGATCAGTTCCCTCTGTCCAA	GENE	UNC13D	hg19	chr17	73830588	73830611	73830808	73830830
IAD42861_1_A	C	19	AMPL765167154	GGAGCACTTTGGGCAAGGAATA	CACTGTGCTTCACTTCCTGGT	GENE	LYST	hg19	chr1	235878349	235878371	235878541	235878562
IAD42861_1_A	C	20	AMPL5269684610	GTGGAAGCAGCCTCCAAGTTT	CTGGACGTGACTCCTAAGCC	GENE	PRF1	hg19	chr10	72360009	72360030	72360242	72360262
IAD42861_1_A	C	21	AMPL766068933	GTTGCTATAAAGGCAAGGTATATCTAACACA	GACCCATCAGTTCGAAATGTAGAAGTA	GENE	AP3B1	hg19	chr5	77423697	77423728	77423862	77423889
IAD42861_1_A	C	22	Blank	.	.
IAD42861_1_A	C	23	AMPL766073543	CAAGCTGTAAGATGCAGCAGTTG	AGTGGTTCATCACTTTCTACTGACTTG	GENE	LYST	hg19	chr1	235933276	235933299	235933472	235933499
IAD42861_1_A	C	24	Blank	.	.
IAD42861_1_A	D	1	Blank	.	.
IAD42861_1_A	D	2	Blank	.	.
IAD42861_1_A	D	3	Blank	.	.
IAD42861_1_A	D	4	Blank	.	.
IAD42861_1_A	D	5	Blank	.	.
IAD42861_1_A	D	6	Blank	.	.
IAD42861_1_A	D	7	Blank	.	.
IAD42861_1_A	D	8	Blank	.	.
IAD42861_1_A	D	9	Blank	.	.
IAD42861_1_A	D	10	Blank	.	.
IAD42861_1_A	D	11	Blank	.	.
IAD42861_1_A	D	12	Blank	.	.
IAD42861_1_A	D	13	Blank	.	.
IAD42861_1_A	D	14	Blank	.	.
IAD42861_1_A	D	15	Blank	.	.
IAD42861_1_A	D	16	Blank	.	.
IAD42861_1_A	D	17	Blank	.	.
IAD42861_1_A	D	18	Blank	.	.
IAD42861_1_A	D	19	Blank	.	.
IAD42861_1_A	D	20	Blank	.	.
IAD42861_1_A	D	21	Blank	.	.
IAD42861_1_A	D	22	Blank	.	.
IAD42861_1_A	D	23	Blank	.	.
IAD42861_1_A	D	24	Blank	.	.
IAD42861_1_A	E	1	AMPL766098922	TTCTGCTCTGGATCAAGGCTAAAAA	TGAGGACACATTCATGAGAAAAACCAT	GENE	AP3B1	hg19	chr5	77521415	77521440	77521581	77521608
IAD42861_1_A	E	2	Blank	.	.
IAD42861_1_A	E	3	AMPL766273522	TTGCTTTTGAGAGCAGATGAATGAGTA	CCTAGCACAAAAGCCTGCAC	GENE	AP3B1	hg19	chr5	77424777	77424804	77424968	77424988
IAD42861_1_A	E	4	Blank	.	.
IAD42861_1_A	E	5	AMPL1312142642	TCTGACACTTATAAAATGTGTGTGTGTGT	ATCAGGTAATACCTTGTCCTTAGTCCA	GENE	LYST	hg19	chr1	235968824	235968853	235969020	235969047
IAD42861_1_A	E	6	Blank	.	.
IAD42861_1_A	E	7	AMPL1367749341	CCTACACACATTCGCCCCAAA	CTTTAGCAGCGATTTGAAGAAGTGAG	GENE	AP3B1	hg19	chr5	77590073	77590094	77590270	77590296
IAD42861_1_A	E	8	Blank	.	.
IAD42861_1_A	E	9	AMPL1367750342	CACAATTTGTACAACTATTCCAAGGCA	GTGATTCTACTCAGACTGCCAGTTT	GENE	AP3B1	hg19	chr5	77330020	77330047	77330193	77330218
IAD42861_1_A	E	10	Blank	.	.
IAD42861_1_A	E	11	AMPL1880689835	CAGAGGTTAAATTGAGCCTGTGTGA	CCAAATCATCAGGAAATACTACGAGACT	GENE	LYST	hg19	chr1	235904541	235904566	235904741	235904769
IAD42861_1_A	E	12	Blank	.	.
IAD42861_1_A	E	13	AMPL1885264355	GCTGGAATGCCTCAGGTACAT	GAGTAAGTATTCACATATCGTGTGCCTT	GENE	LYST	hg19	chr1	235926096	235926117	235926289	235926317
IAD42861_1_A	E	14	Blank	.	.
IAD42861_1_A	E	15	AMPL1887799857	GCATCATCTCTGCAGTACTAACATCT	CTCCTTTAGCAGCCAGTGTAGTG	GENE	LYST	hg19	chr1	235973082	235973108	235973259	235973282
IAD42861_1_A	E	16	Blank	.	.
IAD42861_1_A	E	17	AMPL1888829727	CTGAGAATCCTCAGCTTCTTCTGAA	GATCTGGGAAATTTTGCTGAGTGAAT	GENE	LYST	hg19	chr1	235966296	235966321	235966512	235966538
IAD42861_1_A	E	18	Blank	.	.
IAD42861_1_A	E	19	AMPL1888890930	GGAGTCTGCCCGTAGGTTTT	ACCATGAGTGATTGTTAACCTGAACA	GENE	LYST	hg19	chr1	235866189	235866209	235866395	235866421
IAD42861_1_A	E	20	Blank	.	.
IAD42861_1_A	E	21	AMPL1889836673	CCTATCATGTGTCAGCTGCTGAA	GCAGATATCACCCAGGCAGTG	GENE	LYST	hg19	chr1	235896802	235896825	235896921	235896942
IAD42861_1_A	E	22	Blank	.	.
IAD42861_1_A	E	23	AMPL1890005098	CTCTAATTTACCTAAACTGTCAGCACTCT	TGGTTTCCGAGTATGCCATAAGTTAAT	GENE	LYST	hg19	chr1	235969238	235969267	235969454	235969481
IAD42861_1_A	E	24	Blank	.	.
IAD42861_1_A	F	1	Blank	.	.
IAD42861_1_A	F	2	Blank	.	.
IAD42861_1_A	F	3	Blank	.	.
IAD42861_1_A	F	4	Blank	.	.
IAD42861_1_A	F	5	Blank	.	.
IAD42861_1_A	F	6	Blank	.	.
IAD42861_1_A	F	7	Blank	.	.
IAD42861_1_A	F	8	Blank	.	.
IAD42861_1_A	F	9	Blank	.	.
IAD42861_1_A	F	10	Blank	.	.
IAD42861_1_A	F	11	Blank	.	.
IAD42861_1_A	F	12	Blank	.	.
IAD42861_1_A	F	13	Blank	.	.
IAD42861_1_A	F	14	Blank	.	.
IAD42861_1_A	F	15	Blank	.	.
IAD42861_1_A	F	16	Blank	.	.
IAD42861_1_A	F	17	Blank	.	.
IAD42861_1_A	F	18	Blank	.	.
IAD42861_1_A	F	19	Blank	.	.
IAD42861_1_A	F	20	Blank	.	.
IAD42861_1_A	F	21	Blank	.	.
IAD42861_1_A	F	22	Blank	.	.
IAD42861_1_A	F	23	Blank	.	.
IAD42861_1_A	F	24	Blank	.	.
IAD42861_1_A	G	1	AMPL1891121642	AAAGTGTGAATGGCATAAGAACATAGGA	AATCATGACTCTGAAAACCTCACAGATT	GENE	LYST	hg19	chr1	235914430	235914458	235914569	235914597
IAD42861_1_A	G	2	Blank	.	.
IAD42861_1_A	G	3	AMPL2019424152	TCTTACCTTAGTGACTCTTCTGGATTCA	GGGAGAAGGAAAATGAAAAATCTAAAACTT	GENE	AP3B1	hg19	chr5	77406025	77406053	77406134	77406164
IAD42861_1_A	G	4	Blank	.	.
IAD42861_1_A	G	5	AMPL2028324425	CTGTCCAGGAGTTTGGCCATAT	TGCTTTCACATAGTCTTTTAAGGCTTGT	GENE	AP3B1	hg19	chr5	77452089	77452111	77452294	77452322
IAD42861_1_A	G	6	Blank	.	.
IAD42861_1_A	G	7	AMPL2985164564	CACTGACCCCTCCTGGTAACT	GTGACAGTCAAGGCCTCCTAC	GENE	UNC13D	hg19	chr17	73826312	73826333	73826512	73826533
IAD42861_1_A	G	8	Blank	.	.
IAD42861_1_A	G	9	AMPL2985224837	TCTCCCCAGGGTGGAGTAG	CGCCAGGCCATCAAGATAAGG	GENE	UNC13D	hg19	chr17	73840159	73840178	73840352	73840373
IAD42861_1_A	G	10	Blank	.	.
IAD42861_1_A	G	11	AMPL2985337947	TTCATTTTTGGAAAATTACAAAATAACCACAAG	CTGATGTGAAAGAACTTATCCCAGAGT	GENE	LYST	hg19	chr1	235875285	235875318	235875392	235875419
IAD42861_1_A	G	12	Blank	.	.
IAD42861_1_A	G	13	AMPL2985375484	CCACTGATTTCCAAAACTTTCTTGCC	GCAAGATAGAACTCCTCTTACCAAAGAT	GENE	AP3B1	hg19	chr5	77396625	77396651	77396801	77396829
IAD42861_1_A	G	14	Blank	.	.
IAD42861_1_A	G	15	AMPL2985459876	CTGCTGAAGAGCCAGGAGATG	CATCGAGTACCAGTGGATCCAG	GENE	UNC13D	hg19	chr17	73832775	73832796	73832902	73832924
IAD42861_1_A	G	16	Blank	.	.
IAD42861_1_A	G	17	AMPL3535853803	GCATTTTAAGACCTAATGTAGGGAGAAGA	TGTGGGTAGTATGGGACTTTGTCA	GENE	LYST	hg19	chr1	235850106	235850135	235850206	235850230
IAD42861_1_A	G	18	Blank	.	.
IAD42861_1_A	G	19	AMPL3535866519	CCCTTGAGTGAGGTTTTCGAGT	GATTGGAAAAGGTTTTGTAAGCATCCT	GENE	LYST	hg19	chr1	235964318	235964340	235964499	235964526
IAD42861_1_A	G	20	Blank	.	.
IAD42861_1_A	G	21	AMPL3535914397	CCATGGCGTATGATCTGCTG	CTCCACCCACAAGTCATCGT	GENE	STXBP2	hg19	chr19	7707177	7707197	7707370	7707390
IAD42861_1_A	G	22	Blank	.	.
IAD42861_1_A	G	23	AMPL3535920479	GGGACCCCGACTTTCACCTA	CTTCAACGTCTTCACCACCTTTG	GENE	STXBP2	hg19	chr19	7705647	7705667	7705830	7705853
IAD42861_1_A	G	24	Blank	.	.
IAD42861_1_A	H	1	Blank	.	.
IAD42861_1_A	H	2	Blank	.	.
IAD42861_1_A	H	3	Blank	.	.
IAD42861_1_A	H	4	Blank	.	.
IAD42861_1_A	H	5	Blank	.	.
IAD42861_1_A	H	6	Blank	.	.
IAD42861_1_A	H	7	Blank	.	.
IAD42861_1_A	H	8	Blank	.	.
IAD42861_1_A	H	9	Blank	.	.
IAD42861_1_A	H	10	Blank	.	.
IAD42861_1_A	H	11	Blank	.	.
IAD42861_1_A	H	12	Blank	.	.
IAD42861_1_A	H	13	Blank	.	.
IAD42861_1_A	H	14	Blank	.	.
IAD42861_1_A	H	15	Blank	.	.
IAD42861_1_A	H	16	Blank	.	.
IAD42861_1_A	H	17	Blank	.	.
IAD42861_1_A	H	18	Blank	.	.
IAD42861_1_A	H	19	Blank	.	.
IAD42861_1_A	H	20	Blank	.	.
IAD42861_1_A	H	21	Blank	.	.
IAD42861_1_A	H	22	Blank	.	.
IAD42861_1_A	H	23	Blank	.	.
IAD42861_1_A	H	24	Blank	.	.
IAD42861_1_A	I	1	AMPL3535948034	CCATGGAGAAGAGGTGGATCTTGA	ACAAGATCTTCCACAAGTGAGCAG	GENE	UNC13D	hg19	chr17	73831959	73831983	73832084	73832108
IAD42861_1_A	I	2	Blank	.	.
IAD42861_1_A	I	3	AMPL3535990858	ACTCGCAGTGCTAATGCTTGA	AAGCCTTACATAGGTAGAGTATGAGCA	GENE	LYST	hg19	chr1	235938337	235938358	235938505	235938532
IAD42861_1_A	I	4	Blank	.	.
IAD42861_1_A	I	5	AMPL3536052644	ACACCTACCCCCTGCTCAAT	CCACTTCCAAGAAGCCCTGTAG	GENE	UNC13D	hg19	chr17	73838646	73838666	73838827	73838849
IAD42861_1_A	I	6	Blank	.	.
IAD42861_1_A	I	7	AMPL3541092427	AGAAAATGTCTTCTAGGGTTACAGGCT	ATGGGAAATGTTCATTCACACAAAGG	GENE	LYST	hg19	chr1	235907040	235907067	235907235	235907261
IAD42861_1_A	I	8	Blank	.	.
IAD42861_1_A	I	9	AMPL3541180675	AACTGTGGTTGGGCAGATACAAT	TCTGGGACACTCGGTATGTATAAATGT	GENE	SH2D1A	hg19	chrX	123499424	123499447	123499621	123499648
IAD42861_1_A	I	10	Blank	.	.
IAD42861_1_A	I	11	AMPL3674221162	GGGTCCACGTGGGTGAC	CTCCCAGCCGCCATGAA	GENE	STXBP2	hg19	chr19	7701956	7701973	7702152	7702169
IAD42861_1_A	I	12	Blank	.	.
IAD42861_1_A	I	13	AMPL3674231320	CCATCTTCCAAAATCCTATGGTACAAGA	GCATACTGTCTTTCTGAGCATTCAC	GENE	XIAP	hg19	chrX	123034349	123034377	123034485	123034510
IAD42861_1_A	I	14	Blank	.	.
IAD42861_1_A	I	15	AMPL3674340479	GGCCAGGACTCCATCCCT	GAGATGGGCGAGAGTCTGTTC	GENE	UNC13D	hg19	chr17	73831595	73831613	73831783	73831804
IAD42861_1_A	I	16	Blank	.	.
IAD42861_1_A	I	17	AMPL3674575313	TCCTAAAAGATTTTTCACAGTTCCCTGA	AATCCTACACATAGTAGTCTTTTTAGTCATTTT	GENE	LYST	hg19	chr1	235963663	235963691	235963803	235963836
IAD42861_1_A	I	18	Blank	.	.
IAD42861_1_A	I	19	AMPL3674617281	ATAGTAAAAACCTAGAAGTTTCTGTATTCTGTT	TGGGAAAATCTCCATATGGGTCTCT	GENE	LYST	hg19	chr1	235950391	235950424	235950507	235950532
IAD42861_1_A	I	20	Blank	.	.
IAD42861_1_A	I	21	AMPL3675539786	GGTGGTCCCTAAGTGGGTTTC	CGCCGTTTGTTGATGTCTTCAA	GENE	STXBP2	hg19	chr19	7704473	7704494	7704619	7704641
IAD42861_1_A	I	22	Blank	.	.
IAD42861_1_A	I	23	AMPL3675587246	GGAACATAGATGGATATTTTAGCCAGGT	CCATTGTTTATCATCCCAAGAAGAGTTT	GENE	LYST	hg19	chr1	235945081	235945109	235945275	235945303
IAD42861_1_A	I	24	Blank	.	.
IAD42861_1_A	J	1	Blank	.	.
IAD42861_1_A	J	2	Blank	.	.
IAD42861_1_A	J	3	Blank	.	.
IAD42861_1_A	J	4	Blank	.	.
IAD42861_1_A	J	5	Blank	.	.
IAD42861_1_A	J	6	Blank	.	.
IAD42861_1_A	J	7	Blank	.	.
IAD42861_1_A	J	8	Blank	.	.
IAD42861_1_A	J	9	Blank	.	.
IAD42861_1_A	J	10	Blank	.	.
IAD42861_1_A	J	11	Blank	.	.
IAD42861_1_A	J	12	Blank	.	.
IAD42861_1_A	J	13	Blank	.	.
IAD42861_1_A	J	14	Blank	.	.
IAD42861_1_A	J	15	Blank	.	.
IAD42861_1_A	J	16	Blank	.	.
IAD42861_1_A	J	17	Blank	.	.
IAD42861_1_A	J	18	Blank	.	.
IAD42861_1_A	J	19	Blank	.	.
IAD42861_1_A	J	20	Blank	.	.
IAD42861_1_A	J	21	Blank	.	.
IAD42861_1_A	J	22	Blank	.	.
IAD42861_1_A	J	23	Blank	.	.
IAD42861_1_A	J	24	Blank	.	.
IAD42861_1_A	K	1	AMPL3675702623	CTGGACATAGGTGAGTGCCA	CAGGTAACAGAACCGGTCACA	GENE	UNC13D	hg19	chr17	73827108	73827128	73827305	73827326
IAD42861_1_A	K	2	Blank	.	.
IAD42861_1_A	K	3	AMPL3675812436	GCTAAATTGGGCTTGTTCTTAGAGAAGA	GGCTGATCTTGAAGGTTTACACTTGT	GENE	AP3B1	hg19	chr5	77385085	77385113	77385239	77385265
IAD42861_1_A	K	4	Blank	.	.
IAD42861_1_A	K	5	AMPL3675891034	TAAATGAGACTTTTTGTTTTGCTATAATGAACT	AATGCCACTCTTATCTTTCGGTATTGAT	GENE	LYST	hg19	chr1	235951882	235951915	235951992	235952020
IAD42861_1_A	K	6	Blank	.	.
IAD42861_1_A	K	7	AMPL3814967434	TGATGGAGATTATATCTTTGCTTATACTTCACT	ATATAAATTATATGAGACTTACCAGACACTCCT	GENE	XIAP	hg19	chrX	123025015	123025048	123025155	123025188
IAD42861_1_A	K	8	Blank	.	.
IAD42861_1_A	K	9	AMPL3815251168	GCCTGGGTCTGTGTTAGGT	CTCATCTCTGACATGGCCACA	GENE	STXBP2	hg19	chr19	7712162	7712181	7712323	7712344
IAD42861_1_A	K	10	Blank	.	.
IAD42861_1_A	K	11	AMPL3898395131	CCCATATTTCTCTGCGAGTGCTA	AGGCCAGCTACAGATGCATG	GENE	RAB27A	hg19	chr15	55516086	55516109	55516192	55516212
IAD42861_1_A	K	12	Blank	.	.
IAD42861_1_A	K	13	AMPL3943531116	GCTGAAGCAGACCACAGGTA	TCTCTTACTTTGTTTAGAGCTTAAATTAGAAGT	GENE	LYST	hg19	chr1	235860489	235860509	235860628	235860661
IAD42861_1_A	K	14	Blank	.	.
IAD42861_1_A	K	15	AMPL3948285400	CAAGATGTGTCACTGCGCTC	TAAACAAAGTGAGCCTCCAGTAAACT	GENE	LYST	hg19	chr1	235856564	235856584	235856675	235856701
IAD42861_1_A	K	16	Blank	.	.
IAD42861_1_A	K	17	AMPL4026646908	AGGGCTTTATAGTCCCCTGGTA	CAAATTGCCCACTGCCAATCTC	GENE	ITK	hg19	chr5	156670552	156670574	156670673	156670695
IAD42861_1_A	K	18	Blank	.	.
IAD42861_1_A	K	19	AMPL4035803812	GCCTATACCAACTGTCACATCAAAAGAA	TGGATCTTTTGGTATCTTTGATGAGTTCA	GENE	LYST	hg19	chr1	235956674	235956702	235956865	235956894
IAD42861_1_A	K	20	Blank	.	.
IAD42861_1_A	K	21	AMPL4098535059	AGTTGTCAGTCTTGTCCCAATCAC	GCAAATGAAGCCAACATATCAACTCTTC	GENE	AP3B1	hg19	chr5	77461308	77461332	77461447	77461475
IAD42861_1_A	K	22	Blank	.	.
IAD42861_1_A	K	23	AMPL4322943561	CCATTGTCTTCTAATTCATCACCCTACA	ACGGTAAAATGTTGTTATAGATGTTTAAAGGAA	GENE	AP3B1	hg19	chr5	77477464	77477492	77477561	77477594
IAD42861_1_A	K	24	Blank	.	.
IAD42861_1_A	L	1	Blank	.	.
IAD42861_1_A	L	2	Blank	.	.
IAD42861_1_A	L	3	Blank	.	.
IAD42861_1_A	L	4	Blank	.	.
IAD42861_1_A	L	5	Blank	.	.
IAD42861_1_A	L	6	Blank	.	.
IAD42861_1_A	L	7	Blank	.	.
IAD42861_1_A	L	8	Blank	.	.
IAD42861_1_A	L	9	Blank	.	.
IAD42861_1_A	L	10	Blank	.	.
IAD42861_1_A	L	11	Blank	.	.
IAD42861_1_A	L	12	Blank	.	.
IAD42861_1_A	L	13	Blank	.	.
IAD42861_1_A	L	14	Blank	.	.
IAD42861_1_A	L	15	Blank	.	.
IAD42861_1_A	L	16	Blank	.	.
IAD42861_1_A	L	17	Blank	.	.
IAD42861_1_A	L	18	Blank	.	.
IAD42861_1_A	L	19	Blank	.	.
IAD42861_1_A	L	20	Blank	.	.
IAD42861_1_A	L	21	Blank	.	.
IAD42861_1_A	L	22	Blank	.	.
IAD42861_1_A	L	23	Blank	.	.
IAD42861_1_A	L	24	Blank	.	.
IAD42861_1_A	M	1	AMPL4322993868	CCAACGCTTGTGAACTTCTTTAATTTCT	GCCACAAAAAGATTTTCTGTTTTATTTTGA	GENE	LYST	hg19	chr1	235887406	235887434	235887559	235887589
IAD42861_1_A	M	2	Blank	.	.
IAD42861_1_A	M	3	AMPL4323078873	AGACCAGCAAATGTTGACTTAACGATTA	GGGAAGACCAGTGTACTTTACCAATATAC	GENE	RAB27A	hg19	chr15	55526922	55526950	55527043	55527072
IAD42861_1_A	M	4	Blank	.	.
IAD42861_1_A	M	5	AMPL4323117800	GAAATTATGCCAGCTTCAGATTTTGGT	ATGTGTAGGAATGGATTTTGAGGTTGT	GENE	AP3B1	hg19	chr5	77473196	77473223	77473310	77473337
IAD42861_1_A	M	6	Blank	.	.
IAD42861_1_A	M	7	AMPL4323122019	CATACTTCTTCAAAAGCCATCACAACA	GCATGAAACTGATTACTATAATGCCTGAGT	GENE	AP3B1	hg19	chr5	77512021	77512048	77512121	77512151
IAD42861_1_A	M	8	Blank	.	.
IAD42861_1_A	M	9	AMPL4327275735	CATTGTAATACCTCTGCAGTATCCAGTT	GCACATAAATTGTCACCTCTCATTTGAC	GENE	SH2D1A	hg19	chrX	123504103	123504131	123504298	123504326
IAD42861_1_A	M	10	Blank	.	.
IAD42861_1_A	M	11	AMPL4444872499	CGCTCAGATCAACCCATGCT	CACCAAACTGTTATTATTCCTCGTTTCT	GENE	ITK	hg19	chr5	156641054	156641074	156641199	156641227
IAD42861_1_A	M	12	Blank	.	.
IAD42861_1_A	M	13	AMPL4444879579	CCACCTTGTGAGAGGTTATAAGACA	GGATTGTCATTTGTTTCCTTGATGTGAT	GENE	ITK	hg19	chr5	156666958	156666983	156667097	156667125
IAD42861_1_A	M	14	Blank	.	.
IAD42861_1_A	M	15	AMPL4530638226	TTCCTTTTAACAGGCATGAAGGATATGT	TTGCAGTAGGGATCATCTGGTATTTT	GENE	ITK	hg19	chr5	156655293	156655321	156655452	156655478
IAD42861_1_A	M	16	Blank	.	.
IAD42861_1_A	M	17	AMPL5115359017	CACCCCAGCATCCAGTGT	GGATGGGAAGGGAAGGGATCT	GENE	UNC13D	hg19	chr17	73836760	73836778	73836992	73837013
IAD42861_1_A	M	18	Blank	.	.
IAD42861_1_A	M	19	AMPL5115367190	GGTGTTCTCCCTCGATGCTC	CACAAGAGAGGTTAAAGGTTAGGTGTT	GENE	STXBP2	hg19	chr19	7706590	7706610	7706792	7706819
IAD42861_1_A	M	20	Blank	.	.
IAD42861_1_A	M	21	AMPL5115374017	AAAATATTGGCTTCTGGAGGGACA	CTGAGCTGCTGCGATACCT	GENE	UNC13D	hg19	chr17	73838992	73839016	73839246	73839265
IAD42861_1_A	M	22	Blank	.	.
IAD42861_1_A	M	23	AMPL5115376149	TTATCTTTGACACCAAGGCCTTCA	GTCTAAACTCAGGCCCTAAGGAA	GENE	UNC13D	hg19	chr17	73830070	73830094	73830282	73830305
IAD42861_1_A	M	24	Blank	.	.
IAD42861_1_A	N	1	Blank	.	.
IAD42861_1_A	N	2	Blank	.	.
IAD42861_1_A	N	3	Blank	.	.
IAD42861_1_A	N	4	Blank	.	.
IAD42861_1_A	N	5	Blank	.	.
IAD42861_1_A	N	6	Blank	.	.
IAD42861_1_A	N	7	Blank	.	.
IAD42861_1_A	N	8	Blank	.	.
IAD42861_1_A	N	9	Blank	.	.
IAD42861_1_A	N	10	Blank	.	.
IAD42861_1_A	N	11	Blank	.	.
IAD42861_1_A	N	12	Blank	.	.
IAD42861_1_A	N	13	Blank	.	.
IAD42861_1_A	N	14	Blank	.	.
IAD42861_1_A	N	15	Blank	.	.
IAD42861_1_A	N	16	Blank	.	.
IAD42861_1_A	N	17	Blank	.	.
IAD42861_1_A	N	18	Blank	.	.
IAD42861_1_A	N	19	Blank	.	.
IAD42861_1_A	N	20	Blank	.	.
IAD42861_1_A	N	21	Blank	.	.
IAD42861_1_A	N	22	Blank	.	.
IAD42861_1_A	N	23	Blank	.	.
IAD42861_1_A	N	24	Blank	.	.
IAD42861_1_A	O	1	AMPL5115419371	GCCCTGTCCGTCAGGTACT	CACAAGATGACGGCCTCCTT	GENE	PRF1	hg19	chr10	72358362	72358381	72358601	72358621
IAD42861_1_A	O	2	Blank	.	.
IAD42861_1_A	O	3	AMPL5142115988	GTTTATCCAATTTAATGGCATGCTGTCA	CTCTATCTAGTCTGCTTTGCAGAAATCT	GENE	LYST	hg19	chr1	235892793	235892821	235893038	235893066
IAD42861_1_A	O	4	Blank	.	.
IAD42861_1_A	O	5	AMPL5142342131	TCATTTTAATGTACCATGCGAGGCT	CGGGTGAATGCGAATGAACTT	GENE	LYST	hg19	chr1	235825975	235826000	235826225	235826246
IAD42861_1_A	O	6	Blank	.	.
IAD42861_1_A	O	7	AMPL5142354777	GCTTAGGTGTTGACAATGATGTGCTA	CTCCTCAAGTTTATCCAGTCCTTCTTAC	GENE	LYST	hg19	chr1	235971859	235971885	235972101	235972129
IAD42861_1_A	O	8	Blank	.	.
IAD42861_1_A	O	9	AMPL5142892129	CAACAGCACCGCTCAGGATA	CCTCAGAGCATTTGAAAGCCCTAATAA	GENE	LYST	hg19	chr1	235972472	235972492	235972697	235972724
IAD42861_1_A	O	10	Blank	.	.
IAD42861_1_A	O	11	AMPL5143916595	GAAGTCTCGGGCGACCAG	CGGTGTAGTCGACCGTCTTT	GENE	STX11	hg19	chr6	144508275	144508293	144508513	144508533
IAD42861_1_A	O	12	Blank	.	.
IAD42861_1_A	O	13	AMPL5144090768	AAAAGTCTGTTGCTTGTGTTTCACA	GCACGGTATCTCCTTCACCAGTA	GENE	XIAP	hg19	chrX	123019422	123019447	123019673	123019696
IAD42861_1_A	O	14	Blank	.	.
IAD42861_1_A	O	15	AMPL5144777762	GCTCACCTAACCCCAAGAGAGT	GAATATTAAGATTCCGGCCCAAAACAA	GENE	XIAP	hg19	chrX	123020041	123020063	123020197	123020224
IAD42861_1_A	O	16	Blank	.	.
IAD42861_1_A	O	17	AMPL5145520838	CAAGCTTGGTCTAATGGGAATACGA	CAACCTGAATCATGGCCACCTAA	GENE	PRF1	hg19	chr10	72357713	72357738	72357924	72357947
IAD42861_1_A	O	18	Blank	.	.
IAD42861_1_A	O	19	AMPL5146330145	GGTGCTGGGATGTGGTAGAGA	CACCGTAGCCGTAGAGGTTTG	GENE	UNC13D	hg19	chr17	73823796	73823817	73824032	73824053
IAD42861_1_A	O	20	Blank	.	.
IAD42861_1_A	O	21	AMPL5214798617	CCATCCCCCACCCTACCA	AGGCTTAGCACCTCAGCAG	GENE	STXBP2	hg19	chr19	7711039	7711057	7711294	7711313
IAD42861_1_A	O	22	Blank	.	.
IAD42861_1_A	O	23	AMPL5214851875	TGTCTGTCAATCCTAGTACAAGAAGGT	AGATGCAGACATCTAGGGAGCTTA	GENE	LYST	hg19	chr1	235879885	235879912	235880129	235880153
IAD42861_1_A	O	24	Blank	.	.
IAD42861_1_A	P	1	Blank	.	.
IAD42861_1_A	P	2	Blank	.	.
IAD42861_1_A	P	3	Blank	.	.
IAD42861_1_A	P	4	Blank	.	.
IAD42861_1_A	P	5	Blank	.	.
IAD42861_1_A	P	6	Blank	.	.
IAD42861_1_A	P	7	Blank	.	.
IAD42861_1_A	P	8	Blank	.	.
IAD42861_1_A	P	9	Blank	.	.
IAD42861_1_A	P	10	Blank	.	.
IAD42861_1_A	P	11	Blank	.	.
IAD42861_1_A	P	12	Blank	.	.
IAD42861_1_A	P	13	Blank	.	.
IAD42861_1_A	P	14	Blank	.	.
IAD42861_1_A	P	15	Blank	.	.
IAD42861_1_A	P	16	Blank	.	.
IAD42861_1_A	P	17	Blank	.	.
IAD42861_1_A	P	18	Blank	.	.
IAD42861_1_A	P	19	Blank	.	.
IAD42861_1_A	P	20	Blank	.	.
IAD42861_1_A	P	21	Blank	.	.
IAD42861_1_A	P	22	Blank	.	.
IAD42861_1_A	P	23	Blank	.	.
IAD42861_1_A	P	24	Blank	.	.
IAD42861_2_A	A	1	AMPL550447562	GAAGAACAATTGAACTTACCACAACTGG	AGTTTCAACCAAGCTACAAACATTACCT	GENE	AP3B1	hg19	chr5	77330166	77330194	77330342	77330370
IAD42861_2_A	A	2	AMPL5268741389	GTCTTCCACTGCTTTGGCAAAATTAA	ACATTAAAGCTACTGGGTACCTGGA	GENE	AP3B1	hg19	chr5	77423808	77423834	77423917	77423942
IAD42861_2_A	A	3	AMPL550462381	GCTACAGGGCTTCTTGGAAGT	CTGTCCCTCCAGAAGCCAATATTT	GENE	UNC13D	hg19	chr17	73838827	73838848	73838992	73839016
IAD42861_2_A	A	4	AMPL5268773529	GAGGCATCTTTCTGTTGCTCC	GTGGTTAGTATATCCCACATGCAAT	GENE	LYST	hg19	chr1	235969932	235969953	235970157	235970182
IAD42861_2_A	A	5	AMPL550661356	CGGTTAACTAGGAACTCTGGAAGATAGA	GTTTTGACATTCCAGACAGAACTTTTCA	GENE	LYST	hg19	chr1	235875362	235875390	235875463	235875491
IAD42861_2_A	A	6	AMPL5268816096	AGTGGCATAATGAAGACGTTTCCA	ACTGATGATTGGGAAAACTTTGCCTATT	GENE	LYST	hg19	chr1	235922180	235922204	235922317	235922345
IAD42861_2_A	A	7	AMPL550994607	CCTTGAGGCTGATGTAGAGCTG	CCTCAAGATCCACCTCTTCTCCAT	GENE	UNC13D	hg19	chr17	73831762	73831784	73831960	73831984
IAD42861_2_A	A	8	AMPL5268824799	AGCACAGAGGCCATTCAAATGT	CGAGAGGTTTGTAGATCATTTGTGAAAA	GENE	LYST	hg19	chr1	235929279	235929301	235929516	235929544
IAD42861_2_A	A	9	AMPL551205455	GAAGAGCCAGGAGATGCTTTAGG	CCCCATCACCAGCATCGAG	GENE	UNC13D	hg19	chr17	73832780	73832803	73832917	73832936
IAD42861_2_A	A	10	AMPL5268858044	TCCTCGACCATGGACAAGGTA	GCCAATCTTCAGTTAGAAACAAACAACAA	GENE	LYST	hg19	chr1	235993565	235993586	235993796	235993825
IAD42861_2_A	A	11	AMPL551241991	GAATCAGAATCAAACATTCAGGCAGAAG	TGACATAGGCATTGACATGTAGAGAAG	GENE	LYST	hg19	chr1	235976186	235976214	235976342	235976369
IAD42861_2_A	A	12	AMPL5268877932	CACGTGGAAGGCCTGGT	CCCATGGCGAGAGGTGTT	GENE	UNC13D	hg19	chr17	73839143	73839160	73839397	73839415
IAD42861_2_A	A	13	AMPL551258992	TCAAGTTCATCATCAATGATAGCCTGTT	CAGAACTGCTTATGAATGCTTTGAAGT	GENE	LYST	hg19	chr1	235897679	235897707	235897850	235897877
IAD42861_2_A	A	14	AMPL5268946927	TGGAAGCAGATCTCCAGGTTCT	TCAAGAGCGTCTTTGCTTCCT	GENE	UNC13D	hg19	chr17	73827231	73827253	73827482	73827503
IAD42861_2_A	A	15	AMPL551300141	CTTACACTGATGACTGAAGAGGAAGTT	GGGCCTTTTCTTACAGTTAACCCA	GENE	AP3B1	hg19	chr5	77385212	77385239	77385315	77385339
IAD42861_2_A	A	16	AMPL5269026956	CTCAACCCCATGCTCTGTCT	GTTCAGCCCCTCCCCAA	GENE	STXBP2	hg19	chr19	7707974	7707994	7708183	7708200
IAD42861_2_A	A	17	AMPL551470339	CCGCAACCCAAACCTTTCTC	CCCTCTGGACTGGAACCTTT	GENE	AP3B1	hg19	chr5	77590251	77590271	77590453	77590473
IAD42861_2_A	A	18	AMPL5269090157	AAGTGAGAACAATCCCTGTATAAAGCATT	ATCTAATGACGCTGATCTGACAGAAG	GENE	ITK	hg19	chr5	156667069	156667098	156667288	156667314
IAD42861_2_A	A	19	AMPL551504420	CACCAAAAATGCAAGGCTGTCT	TTTTTGCCGTGTGTAATAGGTCAGTA	GENE	AP3B1	hg19	chr5	77334987	77335009	77335091	77335117
IAD42861_2_A	A	20	AMPL5269128147	AAAAGCCAATGGATCTTATCTAGCAGTAG	CACCCGGCTGTGACTGA	GENE	ITK	hg19	chr5	156635799	156635828	156636056	156636073
IAD42861_2_A	A	21	AMPL551555685	ACATTTTAGTGAAAGGAGGCATCCTG	ATTCACCGTTTCTTTCAGTACTTGGA	GENE	LYST	hg19	chr1	235878516	235878542	235878649	235878675
IAD42861_2_A	A	22	AMPL5269216171	GGAGTCAGGTGGTTGACTTGT	CCATGTCCACCGTATCATACTCA	GENE	SH2D1A	hg19	chrX	123480399	123480420	123480630	123480653
IAD42861_2_A	A	23	AMPL551678846	ACTGTACACAAACCTGAAATTCTCGAA	CCGGCTGACAATGTGATTTTTAAAAGTA	GENE	AP3B1	hg19	chr5	77461421	77461448	77461588	77461616
IAD42861_2_A	A	24	AMPL5269237263	CTGTTGGTGCCAACCTGTTTC	ACACCCTCAATGATTAAAGGCCAAA	GENE	ITK	hg19	chr5	156641179	156641200	156641388	156641413
IAD42861_2_A	B	1	Blank	.	.
IAD42861_2_A	B	2	Blank	.	.
IAD42861_2_A	B	3	Blank	.	.
IAD42861_2_A	B	4	Blank	.	.
IAD42861_2_A	B	5	Blank	.	.
IAD42861_2_A	B	6	Blank	.	.
IAD42861_2_A	B	7	Blank	.	.
IAD42861_2_A	B	8	Blank	.	.
IAD42861_2_A	B	9	Blank	.	.
IAD42861_2_A	B	10	Blank	.	.
IAD42861_2_A	B	11	Blank	.	.
IAD42861_2_A	B	12	Blank	.	.
IAD42861_2_A	B	13	Blank	.	.
IAD42861_2_A	B	14	Blank	.	.
IAD42861_2_A	B	15	Blank	.	.
IAD42861_2_A	B	16	Blank	.	.
IAD42861_2_A	B	17	Blank	.	.
IAD42861_2_A	B	18	Blank	.	.
IAD42861_2_A	B	19	Blank	.	.
IAD42861_2_A	B	20	Blank	.	.
IAD42861_2_A	B	21	Blank	.	.
IAD42861_2_A	B	22	Blank	.	.
IAD42861_2_A	B	23	Blank	.	.
IAD42861_2_A	B	24	Blank	.	.
IAD42861_2_A	C	1	AMPL552110638	ACCCGACCTACCCGCTTA	AGGCTCTGTGTCCTCACAAAG	GENE	UNC13D	hg19	chr17	73836295	73836313	73836498	73836519
IAD42861_2_A	C	2	AMPL5269255577	CCTCAGAGCTCACTTTTGTGCAA	CGTTTGAATGGCATTTCAAGAACACT	GENE	ITK	hg19	chr5	156670651	156670674	156670855	156670881
IAD42861_2_A	C	3	AMPL552284264	GGGATGTTCAGAGCGGGTTA	TGGATAATTTCCACCGCTGGTTC	GENE	UNC13D	hg19	chr17	73831380	73831400	73831570	73831593
IAD42861_2_A	C	4	AMPL5269404898	ACATGAAAAGTACCTGCAAAACCTGA	CGTTGTGTGTCTTCCAAAAAGCAT	GENE	LYST	hg19	chr1	235933447	235933473	235933650	235933674
IAD42861_2_A	C	5	AMPL552891162	AGTGTTTATGATAAGCTGGGCTGT	GGAGCCTGCAGCAAATTATTTCATTT	GENE	AP3B1	hg19	chr5	77298789	77298813	77298974	77299000
IAD42861_2_A	C	6	AMPL5269450047	TGTAGCTTTTTCGTGTGGTCCAA	TGAAAACCCAACTCTCTCAAAGACC	GENE	LYST	hg19	chr1	235940267	235940290	235940501	235940526
IAD42861_2_A	C	7	AMPL553556951	CTTGTAGGGATGGGCTGAGAC	GAATGCAGCTTGGGAGACTACTA	GENE	LYST	hg19	chr1	235904721	235904742	235904835	235904858
IAD42861_2_A	C	8	AMPL5269469798	CCTTTTTCTGTAGTACTCTCAGCTTCAT	CGGTGTTTCATCACAAAAGTATCCTG	GENE	LYST	hg19	chr1	235955061	235955089	235955295	235955321
IAD42861_2_A	C	9	AMPL553565924	TGAAGAAACTGTGGTCATTGCCTT	CACTGTGGGAGATAGGACAAATCATC	GENE	ITK	hg19	chr5	156649890	156649914	156650088	156650114
IAD42861_2_A	C	10	AMPL5269510389	CTGCTTAAACATCTGAAAACCAACCA	ACCCTAGCCAAGCAACTGAAAC	GENE	LYST	hg19	chr1	235909541	235909567	235909697	235909719
IAD42861_2_A	C	11	AMPL553677549	CCCAAGGCTGAGAAGGCTT	GGTCCCACATTCAGGGTCTT	GENE	STXBP2	hg19	chr19	7703535	7703554	7703719	7703739
IAD42861_2_A	C	12	AMPL5269642890	GGGACAGAGATGCAGAGCTT	CCCAAGTCGCTGAAATTCCCAT	GENE	UNC13D	hg19	chr17	73830615	73830635	73830865	73830887
IAD42861_2_A	C	13	AMPL553775213	AAGAGTTCCTTAGGGCCTGAGT	GCCATGAGATCCGCACTGG	GENE	UNC13D	hg19	chr17	73830278	73830300	73830427	73830446
IAD42861_2_A	C	14	AMPL5269670035	CTACCTCCCGACCTGGCTAT	CAACCCATGGTGCAGGTGA	GENE	UNC13D	hg19	chr17	73832065	73832085	73832276	73832295
IAD42861_2_A	C	15	AMPL553885269	CACTAGCACAGGGTACTGAGG	CTGCTCCAGGTTACGGATGAG	GENE	STXBP2	hg19	chr19	7709941	7709962	7710144	7710165
IAD42861_2_A	C	16	AMPL5269922969	CACAGACACATGCACATTGCT	GGCTCCTTCCCAGTGGAC	GENE	PRF1	hg19	chr10	72360218	72360239	72360472	72360490
IAD42861_2_A	C	17	AMPL553958314	CGCAGCTTCTGCTCAGAGG	CGGGAACTCATCCGGAAGTA	GENE	UNC13D	hg19	chr17	73826490	73826509	73826683	73826703
IAD42861_2_A	C	18	AMPL5270060154	GGTGGCAACATAAGTATCTGCAATATTT	TGCTGTGGTTGTGATTTATAATGCAAAAG	GENE	LYST	hg19	chr1	235922727	235922755	235922956	235922985
IAD42861_2_A	C	19	AMPL765292554	CCAAAGCTAGGATTGTGCCTACT	GTTGTGAAGAATGTGGCCAGTAAAAATA	GENE	AP3B1	hg19	chr5	77536506	77536529	77536690	77536718
IAD42861_2_A	C	20	Blank	.	.
IAD42861_2_A	C	21	AMPL765464248	ACTGTGGAGGTCAAAGACAATCC	GCAGAACACTCCTGTTGGCAT	GENE	LYST	hg19	chr1	235887155	235887178	235887341	235887362
IAD42861_2_A	C	22	Blank	.	.
IAD42861_2_A	C	23	AMPL765518343	CATAAGGCATACATGTTTTCCTATCTGA	TGCATCATATGGGATTTAAACAGGTACA	GENE	LYST	hg19	chr1	235840585	235840613	235840774	235840802
IAD42861_2_A	C	24	Blank	.	.
IAD42861_2_A	D	1	Blank	.	.
IAD42861_2_A	D	2	Blank	.	.
IAD42861_2_A	D	3	Blank	.	.
IAD42861_2_A	D	4	Blank	.	.
IAD42861_2_A	D	5	Blank	.	.
IAD42861_2_A	D	6	Blank	.	.
IAD42861_2_A	D	7	Blank	.	.
IAD42861_2_A	D	8	Blank	.	.
IAD42861_2_A	D	9	Blank	.	.
IAD42861_2_A	D	10	Blank	.	.
IAD42861_2_A	D	11	Blank	.	.
IAD42861_2_A	D	12	Blank	.	.
IAD42861_2_A	D	13	Blank	.	.
IAD42861_2_A	D	14	Blank	.	.
IAD42861_2_A	D	15	Blank	.	.
IAD42861_2_A	D	16	Blank	.	.
IAD42861_2_A	D	17	Blank	.	.
IAD42861_2_A	D	18	Blank	.	.
IAD42861_2_A	D	19	Blank	.	.
IAD42861_2_A	D	20	Blank	.	.
IAD42861_2_A	D	21	Blank	.	.
IAD42861_2_A	D	22	Blank	.	.
IAD42861_2_A	D	23	Blank	.	.
IAD42861_2_A	D	24	Blank	.	.
IAD42861_2_A	E	1	AMPL765612212	ACAGCACTATATCTGGGTTTTCACAAT	TATTCAGCTTTACAGATAAGATTACTGATGC	GENE	RAB27A	hg19	chr15	55516163	55516190	55516343	55516374
IAD42861_2_A	E	2	Blank	.	.
IAD42861_2_A	E	3	AMPL1312142279	CTCTCATTTCCTTGGGAGAGAGA	TCCAAAGGCATGTATTTTAGGAATCCA	GENE	LYST	hg19	chr1	235896899	235896922	235897086	235897113
IAD42861_2_A	E	4	Blank	.	.
IAD42861_2_A	E	5	AMPL1880187609	ACCAATATCCACATCTTTCTTGGTC	GTGGACCCAACCATACATCTGTAAT	GENE	LYST	hg19	chr1	235944174	235944199	235944288	235944313
IAD42861_2_A	E	6	Blank	.	.
IAD42861_2_A	E	7	AMPL1884284265	GAGGTACACAGAAAGGCTTCTTACA	TGCATAATGCTCTTTTACTTCTTCTCCA	GENE	LYST	hg19	chr1	235916224	235916249	235916445	235916473
IAD42861_2_A	E	8	Blank	.	.
IAD42861_2_A	E	9	AMPL1884570723	CCTTTTGGATTTTGGCCATATAACCTTG	CAAACCACCACTCTCTTACCTGTT	GENE	LYST	hg19	chr1	235893987	235894015	235894212	235894236
IAD42861_2_A	E	10	Blank	.	.
IAD42861_2_A	E	11	AMPL1887468903	GTGTTTTAAAGGAATGGCCGAACAA	TGGATTGACTTGGTGTTTGGGTA	GENE	LYST	hg19	chr1	235872302	235872327	235872442	235872465
IAD42861_2_A	E	12	Blank	.	.
IAD42861_2_A	E	13	AMPL1889581304	CTTCATAAAGGCTTTCTTCCCCTCAT	GGTGACTAGTTGTGCTTGGGT	GENE	LYST	hg19	chr1	235850181	235850207	235850327	235850348
IAD42861_2_A	E	14	Blank	.	.
IAD42861_2_A	E	15	AMPL1890645191	TGACCAAGTCCTAGTCCATATGCT	TGAGGGACCATCTTTCCCAGT	GENE	LYST	hg19	chr1	235967688	235967712	235967913	235967934
IAD42861_2_A	E	16	Blank	.	.
IAD42861_2_A	E	17	AMPL1891468352	GAGCAGAAGGTGACTGGAGTG	CATCATCCCCATGCTGATCAAAATTTAA	GENE	LYST	hg19	chr1	235914549	235914570	235914764	235914792
IAD42861_2_A	E	18	Blank	.	.
IAD42861_2_A	E	19	AMPL2019424253	CTGATTCAGAATCGGAAGAACTGTCTT	TGAATGGGTTCTAATTTATTTGGTTATGGGT	GENE	AP3B1	hg19	chr5	77406075	77406102	77406292	77406323
IAD42861_2_A	E	20	Blank	.	.
IAD42861_2_A	E	21	AMPL2022714687	GGAAATACCATCATACAGTCACTGGAT	GCTTCTGCTGACTTATCACCATATGT	GENE	AP3B1	hg19	chr5	77523056	77523083	77523234	77523260
IAD42861_2_A	E	22	Blank	.	.
IAD42861_2_A	E	23	AMPL2029181110	ACTCCAAATGCAGTCTTTCTCATTACAT	CAGAGCAGAAGGAAATGTTAATTGAAGT	GENE	AP3B1	hg19	chr5	77521183	77521211	77521396	77521424
IAD42861_2_A	E	24	Blank	.	.
IAD42861_2_A	F	1	Blank	.	.
IAD42861_2_A	F	2	Blank	.	.
IAD42861_2_A	F	3	Blank	.	.
IAD42861_2_A	F	4	Blank	.	.
IAD42861_2_A	F	5	Blank	.	.
IAD42861_2_A	F	6	Blank	.	.
IAD42861_2_A	F	7	Blank	.	.
IAD42861_2_A	F	8	Blank	.	.
IAD42861_2_A	F	9	Blank	.	.
IAD42861_2_A	F	10	Blank	.	.
IAD42861_2_A	F	11	Blank	.	.
IAD42861_2_A	F	12	Blank	.	.
IAD42861_2_A	F	13	Blank	.	.
IAD42861_2_A	F	14	Blank	.	.
IAD42861_2_A	F	15	Blank	.	.
IAD42861_2_A	F	16	Blank	.	.
IAD42861_2_A	F	17	Blank	.	.
IAD42861_2_A	F	18	Blank	.	.
IAD42861_2_A	F	19	Blank	.	.
IAD42861_2_A	F	20	Blank	.	.
IAD42861_2_A	F	21	Blank	.	.
IAD42861_2_A	F	22	Blank	.	.
IAD42861_2_A	F	23	Blank	.	.
IAD42861_2_A	F	24	Blank	.	.
IAD42861_2_A	G	1	AMPL2943533329	TGTTTTCGTAGGTGAAGGTGATAAAGT	CCATAGTGAAGGCAAAAATAGTTGAGGT	GENE	XIAP	hg19	chrX	123022458	123022485	123022638	123022666
IAD42861_2_A	G	2	Blank	.	.
IAD42861_2_A	G	3	AMPL2985337130	AGTTTATTCTTTCACAGGTATCACGGTT	CCATGAACAATTTTGGATTGGAGCTTTA	GENE	SH2D1A	hg19	chrX	123499594	123499622	123499788	123499816
IAD42861_2_A	G	4	Blank	.	.
IAD42861_2_A	G	5	AMPL3017100515	GGGATCCTGTAGATCTCTGACTCT	GCTCTTTGCATAATCCTGTGGCTT	GENE	UNC13D	hg19	chr17	73840323	73840347	73840468	73840492
IAD42861_2_A	G	6	Blank	.	.
IAD42861_2_A	G	7	AMPL3535853958	CCACTTGTAGGTATTCACCTGAGGTA	GCTTGCCCATGTATTTGAGAGTTTTT	GENE	LYST	hg19	chr1	235964024	235964050	235964220	235964246
IAD42861_2_A	G	8	Blank	.	.
IAD42861_2_A	G	9	AMPL3535906662	TGGAAGTCGGATAGGTCCTTCT	GCAGCTTGTGTCCCACGA	GENE	UNC13D	hg19	chr17	73835932	73835954	73836114	73836132
IAD42861_2_A	G	10	Blank	.	.
IAD42861_2_A	G	11	AMPL3535926166	CCTACACCCCAAGGTGAGTTTAAAT	CCAACCAGCCTGAGGGAGTA	GENE	LYST	hg19	chr1	235827635	235827660	235827808	235827828
IAD42861_2_A	G	12	Blank	.	.
IAD42861_2_A	G	13	AMPL3535986155	GATGAAAAGAACTAGAAGAGTATCTTAGTTTGA	GCATTGTTGGGTTTTACATTTTGAAGGT	GENE	LYST	hg19	chr1	235938045	235938078	235938210	235938238
IAD42861_2_A	G	14	Blank	.	.
IAD42861_2_A	G	15	AMPL3535991720	TGTTGCATATATGAATGCCAGACTGT	CGAAACCCAGGATGATGGTAAAATATCA	GENE	LYST	hg19	chr1	235966037	235966063	235966196	235966224
IAD42861_2_A	G	16	Blank	.	.
IAD42861_2_A	G	17	AMPL3536007363	ATGCCAGGAATATAGACAAACATCTG	TGGCCATGTCAGAGAAAGATTTTAAGAA	GENE	AP3B1	hg19	chr5	77316328	77316354	77316523	77316551
IAD42861_2_A	G	18	Blank	.	.
IAD42861_2_A	G	19	AMPL3541267785	GCCGTCTTGCTGGACGA	CTCATGAGGGCCAAAGACTTG	GENE	STXBP2	hg19	chr19	7707352	7707369	7707502	7707523
IAD42861_2_A	G	20	Blank	.	.
IAD42861_2_A	G	21	AMPL3674219934	AGGAGGTGGAGATGCTGGTT	GGGCCACAGGTTCCTGTC	GENE	STXBP2	hg19	chr19	7711925	7711945	7712068	7712086
IAD42861_2_A	G	22	Blank	.	.
IAD42861_2_A	G	23	AMPL3674248096	CTTGAGGTTCTGGTTGCAGATCTA	ACTAACACACAGCATTAAGGTTACGTTT	GENE	XIAP	hg19	chrX	123034462	123034486	123034649	123034677
IAD42861_2_A	G	24	Blank	.	.
IAD42861_2_A	H	1	Blank	.	.
IAD42861_2_A	H	2	Blank	.	.
IAD42861_2_A	H	3	Blank	.	.
IAD42861_2_A	H	4	Blank	.	.
IAD42861_2_A	H	5	Blank	.	.
IAD42861_2_A	H	6	Blank	.	.
IAD42861_2_A	H	7	Blank	.	.
IAD42861_2_A	H	8	Blank	.	.
IAD42861_2_A	H	9	Blank	.	.
IAD42861_2_A	H	10	Blank	.	.
IAD42861_2_A	H	11	Blank	.	.
IAD42861_2_A	H	12	Blank	.	.
IAD42861_2_A	H	13	Blank	.	.
IAD42861_2_A	H	14	Blank	.	.
IAD42861_2_A	H	15	Blank	.	.
IAD42861_2_A	H	16	Blank	.	.
IAD42861_2_A	H	17	Blank	.	.
IAD42861_2_A	H	18	Blank	.	.
IAD42861_2_A	H	19	Blank	.	.
IAD42861_2_A	H	20	Blank	.	.
IAD42861_2_A	H	21	Blank	.	.
IAD42861_2_A	H	22	Blank	.	.
IAD42861_2_A	H	23	Blank	.	.
IAD42861_2_A	H	24	Blank	.	.
IAD42861_2_A	I	1	AMPL3674381318	GGTTGCCTGCTTTAGTAAAAGAACAA	CAGTTTGTCAGCCCTTGGAAAG	GENE	AP3B1	hg19	chr5	77511725	77511751	77511880	77511902
IAD42861_2_A	I	2	Blank	.	.
IAD42861_2_A	I	3	AMPL3674445395	ACCTTTAAAAGGAGACTCAAGCAGTG	ACAGACAAAATTGCTTACCCAGTACATA	GENE	AP3B1	hg19	chr5	77424943	77424969	77425107	77425135
IAD42861_2_A	I	4	Blank	.	.
IAD42861_2_A	I	5	AMPL3674490341	ATATATTACATAAGAGTTGGACTAAGGACAAGG	GTATACGACTTTTGGAAGCCCTTCT	GENE	LYST	hg19	chr1	235969004	235969037	235969106	235969131
IAD42861_2_A	I	6	Blank	.	.
IAD42861_2_A	I	7	AMPL3674619774	TCAAAATGCTTCCTACCTCTGTCC	GTGTGCATGGATTCAAATGATGACAT	GENE	LYST	hg19	chr1	235950484	235950508	235950646	235950672
IAD42861_2_A	I	8	Blank	.	.
IAD42861_2_A	I	9	AMPL3674837288	GGATCCAACTGCCATGAGGTT	ACTTGTATATGCATTCCCTGATCAAAT	GENE	LYST	hg19	chr1	235894427	235894448	235894608	235894635
IAD42861_2_A	I	10	Blank	.	.
IAD42861_2_A	I	11	AMPL3675342883	CACCTAAAACAGCAAAGTGAAAGAGAA	ACATGGTTGTATTCCAGATGGCAT	GENE	RAB27A	hg19	chr15	55522682	55522709	55522793	55522817
IAD42861_2_A	I	12	Blank	.	.
IAD42861_2_A	I	13	AMPL3675593380	CCATTTTCCAGCCAACTGCAA	GTAGGAAGCCTGATGTTACTTTGGAT	GENE	LYST	hg19	chr1	235945255	235945276	235945365	235945391
IAD42861_2_A	I	14	Blank	.	.
IAD42861_2_A	I	15	AMPL3675708091	CAAACTCTTGTCCCAGATGCC	GGACCTTCACCCATTGTTTGATGA	GENE	UNC13D	hg19	chr17	73825960	73825981	73826120	73826144
IAD42861_2_A	I	16	Blank	.	.
IAD42861_2_A	I	17	AMPL3675892628	ATTATCTATTCATGGGAGGCTGAGGATA	CCAGAAGGTGCAGAGTACATAAATCC	GENE	LYST	hg19	chr1	235951965	235951993	235952108	235952134
IAD42861_2_A	I	18	Blank	.	.
IAD42861_2_A	I	19	AMPL3815161475	AAAAGAAGGGTTAGCTCTTCTGAACAT	TACCTCTTTTGGTGAAATTGCTCATT	GENE	LYST	hg19	chr1	235956834	235956861	235956965	235956991
IAD42861_2_A	I	20	Blank	.	.
IAD42861_2_A	I	21	AMPL3815352835	CTGCACCTCCCTAGAAATCAAAAGATAA	TTTAAGAGTCTCATTCACTTGAAATTATTGCTA	GENE	AP3B1	hg19	chr5	77471653	77471681	77471744	77471777
IAD42861_2_A	I	22	Blank	.	.
IAD42861_2_A	I	23	AMPL3873628165	CCTCAGGTAGACTTGATGCACTT	TTCCCACATCAGCACACCTAC	GENE	ITK	hg19	chr5	156675721	156675744	156675855	156675876
IAD42861_2_A	I	24	Blank	.	.
IAD42861_2_A	J	1	Blank	.	.
IAD42861_2_A	J	2	Blank	.	.
IAD42861_2_A	J	3	Blank	.	.
IAD42861_2_A	J	4	Blank	.	.
IAD42861_2_A	J	5	Blank	.	.
IAD42861_2_A	J	6	Blank	.	.
IAD42861_2_A	J	7	Blank	.	.
IAD42861_2_A	J	8	Blank	.	.
IAD42861_2_A	J	9	Blank	.	.
IAD42861_2_A	J	10	Blank	.	.
IAD42861_2_A	J	11	Blank	.	.
IAD42861_2_A	J	12	Blank	.	.
IAD42861_2_A	J	13	Blank	.	.
IAD42861_2_A	J	14	Blank	.	.
IAD42861_2_A	J	15	Blank	.	.
IAD42861_2_A	J	16	Blank	.	.
IAD42861_2_A	J	17	Blank	.	.
IAD42861_2_A	J	18	Blank	.	.
IAD42861_2_A	J	19	Blank	.	.
IAD42861_2_A	J	20	Blank	.	.
IAD42861_2_A	J	21	Blank	.	.
IAD42861_2_A	J	22	Blank	.	.
IAD42861_2_A	J	23	Blank	.	.
IAD42861_2_A	J	24	Blank	.	.
IAD42861_2_A	K	1	AMPL3939538074	GATCACTGCTTGTCCATTTTTCCAAA	ATGAAGATCTAAAGCAAATGTTAGAGAGCA	GENE	AP3B1	hg19	chr5	77563291	77563317	77563387	77563417
IAD42861_2_A	K	2	Blank	.	.
IAD42861_2_A	K	3	AMPL3943517723	TTTGAAAACGTATAATACAGTCAACATAAAACC	TCAAAGCAAGACCTCAGTTTTCCA	GENE	LYST	hg19	chr1	235907196	235907229	235907384	235907408
IAD42861_2_A	K	4	Blank	.	.
IAD42861_2_A	K	5	AMPL3943570939	GGCTAGCAAGGAAAATCCACGAT	CAAATACAGTTGTGTTACACTGATTTGT	GENE	LYST	hg19	chr1	235918867	235918890	235919003	235919031
IAD42861_2_A	K	6	Blank	.	.
IAD42861_2_A	K	7	AMPL3943782526	CCCACTGTTGTGATAAATTTGGAGTTAA	ACTACTGAGTTCTTCATTATGTCTGATGGA	GENE	RAB27A	hg19	chr15	55527005	55527033	55527120	55527150
IAD42861_2_A	K	8	Blank	.	.
IAD42861_2_A	K	9	AMPL4098527855	ATACTTACAATCATCCAGATCTAGAAGTGAAAC	GTTGGTACCACTAAGCAGAGGAAAA	GENE	AP3B1	hg19	chr5	77396769	77396802	77396934	77396959
IAD42861_2_A	K	10	Blank	.	.
IAD42861_2_A	K	11	AMPL4229201915	CTTATGACTTCCTTCTAGCTCCATCAG	CTTCTAGTTAGTGATGGTGTTTTCTCAGT	GENE	XIAP	hg19	chrX	123026412	123026439	123026589	123026618
IAD42861_2_A	K	12	Blank	.	.
IAD42861_2_A	K	13	AMPL4322935875	ATAACTGGAAAAGCTAAAATGCAAAGTT	GATAAACAATTTGCAGCAGCCACTA	GENE	AP3B1	hg19	chr5	77458534	77458562	77458732	77458757
IAD42861_2_A	K	14	Blank	.	.
IAD42861_2_A	K	15	AMPL4322939986	CAAACAAATGCTCCATTAGCACACA	GATGATGATCAGAAGGAAAAGACTGACA	GENE	AP3B1	hg19	chr5	77477222	77477247	77477416	77477444
IAD42861_2_A	K	16	Blank	.	.
IAD42861_2_A	K	17	AMPL4322946491	TCCCTTCCTCTGTTCCTACTAGTTG	CGTATACACATGCACACATGCAAT	GENE	STXBP2	hg19	chr19	7704595	7704620	7704772	7704796
IAD42861_2_A	K	18	Blank	.	.
IAD42861_2_A	K	19	AMPL4322950726	CAAACTTCACTTAAAACTACCTGCTGAA	GGAGGACTCTTCTGATAGTAGCAGTG	GENE	AP3B1	hg19	chr5	77411839	77411867	77411955	77411981
IAD42861_2_A	K	20	Blank	.	.
IAD42861_2_A	K	21	AMPL4322964580	ACCTGGTACTGTTGTGAACTTTGAAT	CCCTTTAATCTGCCAGTTTTGGG	GENE	LYST	hg19	chr1	235856648	235856674	235856845	235856868
IAD42861_2_A	K	22	Blank	.	.
IAD42861_2_A	K	23	AMPL4322969456	AATTCTTCTATTTTGTGCATGTTTGAAATTTTT	TTCCCATTTATACTTGCTGACTACGTT	GENE	LYST	hg19	chr1	235883853	235883886	235883998	235884025
IAD42861_2_A	K	24	Blank	.	.
IAD42861_2_A	L	1	Blank	.	.
IAD42861_2_A	L	2	Blank	.	.
IAD42861_2_A	L	3	Blank	.	.
IAD42861_2_A	L	4	Blank	.	.
IAD42861_2_A	L	5	Blank	.	.
IAD42861_2_A	L	6	Blank	.	.
IAD42861_2_A	L	7	Blank	.	.
IAD42861_2_A	L	8	Blank	.	.
IAD42861_2_A	L	9	Blank	.	.
IAD42861_2_A	L	10	Blank	.	.
IAD42861_2_A	L	11	Blank	.	.
IAD42861_2_A	L	12	Blank	.	.
IAD42861_2_A	L	13	Blank	.	.
IAD42861_2_A	L	14	Blank	.	.
IAD42861_2_A	L	15	Blank	.	.
IAD42861_2_A	L	16	Blank	.	.
IAD42861_2_A	L	17	Blank	.	.
IAD42861_2_A	L	18	Blank	.	.
IAD42861_2_A	L	19	Blank	.	.
IAD42861_2_A	L	20	Blank	.	.
IAD42861_2_A	L	21	Blank	.	.
IAD42861_2_A	L	22	Blank	.	.
IAD42861_2_A	L	23	Blank	.	.
IAD42861_2_A	L	24	Blank	.	.
IAD42861_2_A	M	1	AMPL4323095944	CCGGCTCATCGTGTATGTCAT	GTCCCTGACTCCAAGGACTCT	GENE	STXBP2	hg19	chr19	7712297	7712318	7712480	7712501
IAD42861_2_A	M	2	Blank	.	.
IAD42861_2_A	M	3	AMPL4323134190	TTTAGGCCAGGACCATGCTATTC	ACCCGAGAACAGGTCAAAGAAATC	GENE	LYST	hg19	chr1	235865947	235865970	235866055	235866079
IAD42861_2_A	M	4	Blank	.	.
IAD42861_2_A	M	5	AMPL4327271905	ACACACCGTTCCATTCGCTT	GGGTGGTAAAATGTTTGTCATCTTGT	GENE	RAB27A	hg19	chr15	55497805	55497825	55498003	55498029
IAD42861_2_A	M	6	Blank	.	.
IAD42861_2_A	M	7	AMPL4442877561	CTACCTGGAAGAGGCATGTGTC	ACTAGGACCACCCAAAGTAGGT	GENE	ITK	hg19	chr5	156671452	156671474	156671620	156671642
IAD42861_2_A	M	8	Blank	.	.
IAD42861_2_A	M	9	AMPL5115358097	GGAGAGCCTAGGGTGTTGGT	CAGTGTCTGTTTCTGAGGGAACA	GENE	STXBP2	hg19	chr19	7705704	7705724	7705944	7705967
IAD42861_2_A	M	10	Blank	.	.
IAD42861_2_A	M	11	AMPL5115380370	GTTTGACTCGCCCCACGA	CCTCGCTCAGCTCCTTCAT	GENE	STX11	hg19	chr6	144507839	144507857	144508082	144508101
IAD42861_2_A	M	12	Blank	.	.
IAD42861_2_A	M	13	AMPL5115383772	CAGGAAAGCCCTTGCAAGTC	ACACTCTTCTCTGCCACCAC	GENE	UNC13D	hg19	chr17	73823989	73824009	73824219	73824239
IAD42861_2_A	M	14	Blank	.	.
IAD42861_2_A	M	15	AMPL5115389595	GGAAGCAGAGAGAGTGCCTAC	TGGCAGGGATAGGCTACAACT	GENE	UNC13D	hg19	chr17	73836935	73836956	73837169	73837190
IAD42861_2_A	M	16	Blank	.	.
IAD42861_2_A	M	17	AMPL5115400715	ACCTGGCATGATAGCGGAATT	ACGGATGCCTATGTGAAGCTC	GENE	PRF1	hg19	chr10	72357904	72357925	72358153	72358174
IAD42861_2_A	M	18	Blank	.	.
IAD42861_2_A	M	19	AMPL5115421125	GCTCCCGGTAGGTTTGGTG	CCGCCTACCTCAGGCTTATCT	GENE	PRF1	hg19	chr10	72358582	72358601	72358827	72358848
IAD42861_2_A	M	20	Blank	.	.
IAD42861_2_A	M	21	AMPL5142102366	GACAGTGCTCATTATTTTCATCACACTA	GAGCCCTTCTTTTACCTGAGCTTT	GENE	LYST	hg19	chr1	235972669	235972697	235972904	235972928
IAD42861_2_A	M	22	Blank	.	.
IAD42861_2_A	M	23	AMPL5142523661	GGGCAGGATCCCTTGAAATCT	CAAATCTGTAATCATTCCTTTGCTCCA	GENE	LYST	hg19	chr1	235972081	235972102	235972327	235972354
IAD42861_2_A	M	24	Blank	.	.
IAD42861_2_A	N	1	Blank	.	.
IAD42861_2_A	N	2	Blank	.	.
IAD42861_2_A	N	3	Blank	.	.
IAD42861_2_A	N	4	Blank	.	.
IAD42861_2_A	N	5	Blank	.	.
IAD42861_2_A	N	6	Blank	.	.
IAD42861_2_A	N	7	Blank	.	.
IAD42861_2_A	N	8	Blank	.	.
IAD42861_2_A	N	9	Blank	.	.
IAD42861_2_A	N	10	Blank	.	.
IAD42861_2_A	N	11	Blank	.	.
IAD42861_2_A	N	12	Blank	.	.
IAD42861_2_A	N	13	Blank	.	.
IAD42861_2_A	N	14	Blank	.	.
IAD42861_2_A	N	15	Blank	.	.
IAD42861_2_A	N	16	Blank	.	.
IAD42861_2_A	N	17	Blank	.	.
IAD42861_2_A	N	18	Blank	.	.
IAD42861_2_A	N	19	Blank	.	.
IAD42861_2_A	N	20	Blank	.	.
IAD42861_2_A	N	21	Blank	.	.
IAD42861_2_A	N	22	Blank	.	.
IAD42861_2_A	N	23	Blank	.	.
IAD42861_2_A	N	24	Blank	.	.
IAD42861_2_A	O	1	AMPL5142534895	GAGTTAAAGTGCTTTGGAGAACGTG	TAACCTCAGTATGATGACCAATATGCTA	GENE	LYST	hg19	chr1	235826201	235826226	235826430	235826458
IAD42861_2_A	O	2	Blank	.	.
IAD42861_2_A	O	3	AMPL5142630367	CCTGCTAGGAATTCAGTTAGTGTGG	ACTTGACCGCTTAGCAACCAAA	GENE	LYST	hg19	chr1	235973234	235973259	235973484	235973506
IAD42861_2_A	O	4	Blank	.	.
IAD42861_2_A	O	5	AMPL5144011150	CGTCATCGAGCTCAACGTACA	ACCTGGCGTTTCTTTTCTAAAGACT	GENE	STX11	hg19	chr6	144508493	144508514	144508742	144508767
IAD42861_2_A	O	6	Blank	.	.
IAD42861_2_A	O	7	AMPL5144295395	GGCACGAGCAGGGTTTCTTTA	TCTCTGCTTCCCAGATAGTTTTCAAC	GENE	XIAP	hg19	chrX	123019653	123019674	123019860	123019886
IAD42861_2_A	O	8	Blank	.	.
IAD42861_2_A	O	9	AMPL5145711067	TCTTTGTGACTTCTGAACAGTTTCTGT	AGAGCCTTGTCTTGCCTTCTC	GENE	LYST	hg19	chr1	235969416	235969443	235969575	235969596
IAD42861_2_A	O	10	Blank	.	.
IAD42861_2_A	O	11	AMPL5214824414	GTGCCAGTCTGTCGACAAAGA	CTGCAGGAGTGGGAGAATTGT	GENE	UNC13D	hg19	chr17	73832330	73832351	73832572	73832593
IAD42861_2_A	O	12	Blank	.	.
IAD42861_2_A	O	13	AMPL5214883906	TTGGAACTCAGACCAATCTATACATAGAG	CCATGAATGGTAGTGTGCACATACA	GENE	LYST	hg19	chr1	235891237	235891266	235891465	235891490
IAD42861_2_A	O	14	Blank	.	.
IAD42861_2_A	O	15	AMPL5215538497	GGCGACACTTTCCTAATTGCTTCT	GCATACTTGGGAAGCTATTTATTGGTTTT	GENE	XIAP	hg19	chrX	123020174	123020198	123020403	123020432
IAD42861_2_A	O	16	Blank	.	.
IAD42861_2_A	O	17	AMPL5227298872	GTCATTGTGAGTTTTATGCAGTTGGA	TTCCATTACAGGACTACAATGGCTTT	GENE	SH2D1A	hg19	chrX	123505095	123505121	123505343	123505369
IAD42861_2_A	O	18	Blank	.	.
IAD42861_2_A	O	19	AMPL5243162533	GTTCACAGTTTTCTCCAATTAGCCAAA	TCTCTTCGAAATCAATTTTAATGAGATTTCCT	GENE	AP3B1	hg19	chr5	77437092	77437119	77437316	77437348
IAD42861_2_A	O	20	Blank	.	.
IAD42861_2_A	O	21	AMPL5268661116	AGCACTGGTAGAAATAGAAAATGACC	CACCTTGGCCTGCCAAATC	GENE	ITK	hg19	chr5	156659239	156659265	156659479	156659498
IAD42861_2_A	O	22	Blank	.	.
IAD42861_2_A	O	23	AMPL5268662901	CCCTGGCCCCTGACTCT	GGGAGCGGGTTTTCTCTGG	GENE	STXBP2	hg19	chr19	7706838	7706855	7707091	7707110
IAD42861_2_A	O	24	Blank	.	.
IAD42861_2_A	P	1	Blank	.	.
IAD42861_2_A	P	2	Blank	.	.
IAD42861_2_A	P	3	Blank	.	.
IAD42861_2_A	P	4	Blank	.	.
IAD42861_2_A	P	5	Blank	.	.
IAD42861_2_A	P	6	Blank	.	.
IAD42861_2_A	P	7	Blank	.	.
IAD42861_2_A	P	8	Blank	.	.
IAD42861_2_A	P	9	Blank	.	.
IAD42861_2_A	P	10	Blank	.	.
IAD42861_2_A	P	11	Blank	.	.
IAD42861_2_A	P	12	Blank	.	.
IAD42861_2_A	P	13	Blank	.	.
IAD42861_2_A	P	14	Blank	.	.
IAD42861_2_A	P	15	Blank	.	.
IAD42861_2_A	P	16	Blank	.	.
IAD42861_2_A	P	17	Blank	.	.
IAD42861_2_A	P	18	Blank	.	.
IAD42861_2_A	P	19	Blank	.	.
IAD42861_2_A	P	20	Blank	.	.
IAD42861_2_A	P	21	Blank	.	.
IAD42861_2_A	P	22	Blank	.	.
IAD42861_2_A	P	23	Blank	.	.
IAD42861_2_A	P	24	Blank	.	.
IAD42861_3_A	A	1	AMPL550475480	TGTTTCACTGTTGCCTTCAGACA	GGTCAGGGAGCTTGAGGTAAC	GENE	UNC13D	hg19	chr17	73838970	73838993	73839089	73839110
IAD42861_3_A	A	2	AMPL5269055983	CCAAACCATAAATTAGACAAAATGACCAT	CCAGTTTGGGATGAGAGAGTTTCC	GENE	ITK	hg19	chr5	156671161	156671190	156671270	156671294
IAD42861_3_A	A	3	AMPL551207296	CGACCCTGGATCCACTGGTA	TTTCAGCCTGTACTGGTGGATG	GENE	UNC13D	hg19	chr17	73832898	73832918	73833088	73833110
IAD42861_3_A	A	4	AMPL5269069388	AAAATTAGCTTTTGCGTCTGATGATG	AGGTAGGCTCATGGCCAGT	GENE	ITK	hg19	chr5	156668545	156668571	156668793	156668812
IAD42861_3_A	A	5	AMPL551211885	GGGCATGGGAATTTCAGCGA	CCAGAGGAGGCCTTCATGATTAC	GENE	UNC13D	hg19	chr17	73830862	73830882	73831016	73831039
IAD42861_3_A	A	6	AMPL5269180773	TCTTAGCATCCCTAGCACATTTTGT	TGTACTTCTAGCTGAGGACTTCTTCTC	GENE	SH2D1A	hg19	chrX	123503942	123503967	123504130	123504157
IAD42861_3_A	A	7	AMPL551875045	GGTCCCATGAAAACAAAAGGAATCATAA	GCGGTTAATTACGTAGCTTATTTGTTGA	GENE	AP3B1	hg19	chr5	77536636	77536664	77536825	77536853
IAD42861_3_A	A	8	AMPL5269241026	GGCACTTGTTGGGTGCTT	CAGCACATTGTTTACAAGTGACTAGATG	GENE	XIAP	hg19	chrX	123040730	123040748	123040935	123040963
IAD42861_3_A	A	9	AMPL551992374	AGGAGATCCAAGGACTTCTGCTATAA	TGATCAGACTAGAGTAGTAAACCAACAGAAT	GENE	LYST	hg19	chr1	235929491	235929517	235929669	235929700
IAD42861_3_A	A	10	AMPL5269279227	TGTGCTGTGCTCACCATTTCTT	CCTTTCTCTAGGGAAGGAGGGA	GENE	ITK	hg19	chr5	156675834	156675856	156676068	156676090
IAD42861_3_A	A	11	AMPL552163372	GGATCCATAGTATACGGCTTCTTCTTTT	CAAGGTCTAAAGTAATCTTGGGTTGGA	GENE	AP3B1	hg19	chr5	77477389	77477417	77477501	77477528
IAD42861_3_A	A	12	AMPL5269307997	ATCCAGACACTTCAGCTCTCCTA	ACCTGCACAACATGGTGAAATTATTAAAC	GENE	AP3B1	hg19	chr5	77451971	77451994	77452110	77452139
IAD42861_3_A	A	13	AMPL552184079	TTGCTAGTTGTGTTTCAATCACCTTTG	AGTCATTTTGCTTTCATATCAACTGCAAAT	GENE	LYST	hg19	chr1	235967887	235967914	235968071	235968101
IAD42861_3_A	A	14	AMPL5269568034	AGTAAAAGAGTTTCTAAGAAGAAAGAGATTGT	CCCATGAGTGAATATAAATTGCTTGCTT	GENE	LYST	hg19	chr1	235915209	235915241	235915439	235915467
IAD42861_3_A	A	15	AMPL552287497	GGGCCTCGTTGTACGTCTTC	GCATGAGCTCCTCAGAGAGGT	GENE	UNC13D	hg19	chr17	73831525	73831545	73831725	73831746
IAD42861_3_A	A	16	AMPL5269592871	TGTAGTCTCTGCGCAAGTTCC	AGGTTGTTTTCATGGTCTGGTAATCAAA	GENE	LYST	hg19	chr1	235909677	235909698	235909902	235909930
IAD42861_3_A	A	17	AMPL552590652	GTTGCACATCTGCCTATAGTCTGAA	TCACTTGGTCCTCATATTGTGCTTATG	GENE	AP3B1	hg19	chr5	77458708	77458733	77458886	77458913
IAD42861_3_A	A	18	AMPL5269626974	CGAGATGAGTATCACTGCATATGAAACT	GTTGAACTCAGTAGCTGTGAAGAAAC	GENE	LYST	hg19	chr1	235938158	235938186	235938357	235938383
IAD42861_3_A	A	19	AMPL552833813	CTGGCCAGAAGCCATTATTATCAAC	TTGTTTCATGCTTCTGTGAGGTAAGTAA	GENE	LYST	hg19	chr1	235963544	235963569	235963715	235963743
IAD42861_3_A	A	20	AMPL5269637156	CAGGGTCAGCAGGGTCA	CGGACATGTTACCCTTGACAGT	GENE	UNC13D	hg19	chr17	73826583	73826600	73826817	73826839
IAD42861_3_A	A	21	AMPL553261906	AAGAGAAAGAAGAATGAGTTTTGTCTTCA	GGTAATAGTGGCTTCTTGACTCAACATA	GENE	LYST	hg19	chr1	235894184	235894213	235894304	235894332
IAD42861_3_A	A	22	AMPL5269640789	GAAATCCAAATGACATACCGGATAGGT	GACGAGCGCTAGAAACCATGATA	GENE	LYST	hg19	chr1	235866029	235866056	235866208	235866231
IAD42861_3_A	A	23	AMPL553291734	TTTCAGTGCTGGCAATTTAAAAGCA	GAAGAGACTGCAGATGGAGATGTTTAT	GENE	LYST	hg19	chr1	235972303	235972328	235972491	235972518
IAD42861_3_A	A	24	AMPL5269650942	GCCAGGACGACCTACTCATCT	GGTTCAGCGACCCCTACTG	GENE	UNC13D	hg19	chr17	73838422	73838443	73838675	73838694
IAD42861_3_A	B	1	Blank	.	.
IAD42861_3_A	B	2	Blank	.	.
IAD42861_3_A	B	3	Blank	.	.
IAD42861_3_A	B	4	Blank	.	.
IAD42861_3_A	B	5	Blank	.	.
IAD42861_3_A	B	6	Blank	.	.
IAD42861_3_A	B	7	Blank	.	.
IAD42861_3_A	B	8	Blank	.	.
IAD42861_3_A	B	9	Blank	.	.
IAD42861_3_A	B	10	Blank	.	.
IAD42861_3_A	B	11	Blank	.	.
IAD42861_3_A	B	12	Blank	.	.
IAD42861_3_A	B	13	Blank	.	.
IAD42861_3_A	B	14	Blank	.	.
IAD42861_3_A	B	15	Blank	.	.
IAD42861_3_A	B	16	Blank	.	.
IAD42861_3_A	B	17	Blank	.	.
IAD42861_3_A	B	18	Blank	.	.
IAD42861_3_A	B	19	Blank	.	.
IAD42861_3_A	B	20	Blank	.	.
IAD42861_3_A	B	21	Blank	.	.
IAD42861_3_A	B	22	Blank	.	.
IAD42861_3_A	B	23	Blank	.	.
IAD42861_3_A	B	24	Blank	.	.
IAD42861_3_A	C	1	AMPL553516997	AGACGTAAAAAGACATTACTTACTGTGCT	TGGTGAGCATCATGTAAAGCTAGAATT	GENE	AP3B1	hg19	chr5	77521343	77521372	77521470	77521497
IAD42861_3_A	C	2	AMPL5269651382	TCCCCCAGCGATTACATTGATAGA	AATAAACAAATGAGCTTGCCCTTCAG	GENE	LYST	hg19	chr1	235827785	235827809	235827999	235828025
IAD42861_3_A	C	3	AMPL553565186	GGCTGGCGACAAAATATGCAC	GTTCCATAATCTTCTTTAGGGCTGTGTT	GENE	LYST	hg19	chr1	235904815	235904836	235904992	235905020
IAD42861_3_A	C	4	AMPL5269706386	GTGCGGTCGGACAAGGTA	CAGGAAGCTCTGCATCTCTGTC	GENE	UNC13D	hg19	chr17	73830387	73830405	73830616	73830638
IAD42861_3_A	C	5	AMPL553814051	GGTCGCCAATGACATCCTGTA	CTCTTTGTCGACAGACTGGCA	GENE	UNC13D	hg19	chr17	73832133	73832154	73832330	73832351
IAD42861_3_A	C	6	AMPL5269715927	CCCATGGCCTTACTGTTTAAAATCC	GCTGATATGTGTGGGTATGTTTGTAT	GENE	LYST	hg19	chr1	235955271	235955296	235955508	235955534
IAD42861_3_A	C	7	AMPL553851826	CAAGTTGCTTGCTGCCATCA	CCATACCCTTGGCCTGGAT	GENE	UNC13D	hg19	chr17	73839476	73839496	73839681	73839700
IAD42861_3_A	C	8	AMPL5269737560	AACGATTTGTCACAGAAGTAGAGCAT	AGGCTGAAGGCATTGCTTGTA	GENE	RAB27A	hg19	chr15	55520717	55520743	55520970	55520991
IAD42861_3_A	C	9	AMPL553914753	TGAGAGACCTGGTGCTGAGAT	CACCGGAACGATCAGCTTCA	GENE	STXBP2	hg19	chr19	7709364	7709385	7709548	7709568
IAD42861_3_A	C	10	AMPL5269998872	GCCGCAGGAACCTTTGTGT	GGAGCAGTCATCCTCCATCC	GENE	PRF1	hg19	chr10	72360454	72360473	72360708	72360728
IAD42861_3_A	C	11	AMPL764969975	GGAAGTGCAACTGGAGTGGATAC	GCTAAGACTAATAACTGCCATGACTTGAT	GENE	AP3B1	hg19	chr5	77385293	77385316	77385477	77385506
IAD42861_3_A	C	12	Blank	.	.
IAD42861_3_A	C	13	AMPL765201073	GCTCCTTTGCGGTACTCTTCC	ACACTCAAGGAGGCTGAAGTCT	GENE	LYST	hg19	chr1	235878629	235878650	235878800	235878822
IAD42861_3_A	C	14	Blank	.	.
IAD42861_3_A	C	15	AMPL765400349	CGTGTACTGCCTATGTGTGCTG	CGAGGGATTGAGGCGAAAGTG	GENE	SH2D1A	hg19	chrX	123480609	123480631	123480795	123480816
IAD42861_3_A	C	16	Blank	.	.
IAD42861_3_A	C	17	AMPL765966774	GTTTTCGTTGGTACAAATGCAGGAG	TTGAGGGCATTTACTTCTTTGTATCATT	GENE	AP3B1	hg19	chr5	77335067	77335092	77335263	77335291
IAD42861_3_A	C	18	Blank	.	.
IAD42861_3_A	C	19	AMPL1885076065	GTGCTGGGTGTCTCTTGTTAGA	TTCAGGAGAAAGTGCGGTCAAT	GENE	LYST	hg19	chr1	235925890	235925912	235926117	235926139
IAD42861_3_A	C	20	Blank	.	.
IAD42861_3_A	C	21	AMPL1886558785	ATGACAAACTTGTTTTTCTTGGAAGCAT	GCTGAGATCGTGCCAACCT	GENE	LYST	hg19	chr1	235945335	235945363	235945521	235945540
IAD42861_3_A	C	22	Blank	.	.
IAD42861_3_A	C	23	AMPL1886838996	TGTAACCAAAAACCCCTGTATCCC	GTTAACCACCCATCACCAGCTAT	GENE	LYST	hg19	chr1	235920373	235920397	235920599	235920622
IAD42861_3_A	C	24	Blank	.	.
IAD42861_3_A	D	1	Blank	.	.
IAD42861_3_A	D	2	Blank	.	.
IAD42861_3_A	D	3	Blank	.	.
IAD42861_3_A	D	4	Blank	.	.
IAD42861_3_A	D	5	Blank	.	.
IAD42861_3_A	D	6	Blank	.	.
IAD42861_3_A	D	7	Blank	.	.
IAD42861_3_A	D	8	Blank	.	.
IAD42861_3_A	D	9	Blank	.	.
IAD42861_3_A	D	10	Blank	.	.
IAD42861_3_A	D	11	Blank	.	.
IAD42861_3_A	D	12	Blank	.	.
IAD42861_3_A	D	13	Blank	.	.
IAD42861_3_A	D	14	Blank	.	.
IAD42861_3_A	D	15	Blank	.	.
IAD42861_3_A	D	16	Blank	.	.
IAD42861_3_A	D	17	Blank	.	.
IAD42861_3_A	D	18	Blank	.	.
IAD42861_3_A	D	19	Blank	.	.
IAD42861_3_A	D	20	Blank	.	.
IAD42861_3_A	D	21	Blank	.	.
IAD42861_3_A	D	22	Blank	.	.
IAD42861_3_A	D	23	Blank	.	.
IAD42861_3_A	D	24	Blank	.	.
IAD42861_3_A	E	1	AMPL1889305370	GCTCTGAACTTCTTTTGAGCTGAAG	CAAAGAAAAGGATCAGTTGAGTGTGTTT	GENE	LYST	hg19	chr1	235940477	235940502	235940691	235940719
IAD42861_3_A	E	2	Blank	.	.
IAD42861_3_A	E	3	AMPL1889656610	AGTAAACAGCTGGCAACTGTCA	AGACATTTGGCTCAAAGTTACGGAATAT	GENE	LYST	hg19	chr1	235850303	235850325	235850521	235850549
IAD42861_3_A	E	4	Blank	.	.
IAD42861_3_A	E	5	AMPL1889656891	CCCCCTCATTACTTTTCTTCCTCA	AGCAGACATTGGCAGGAACTTA	GENE	LYST	hg19	chr1	235896599	235896623	235896824	235896846
IAD42861_3_A	E	6	Blank	.	.
IAD42861_3_A	E	7	AMPL2018112086	GCCACCTCTGGCCAATTAGATAAT	TTTGACCTATGAAGAGCTTCCTAGTCT	GENE	AP3B1	hg19	chr5	77423894	77423918	77424101	77424128
IAD42861_3_A	E	8	Blank	.	.
IAD42861_3_A	E	9	AMPL2019388819	GATTTCAGTGGCAAGGGATGAGAT	GAATCAGAGTCAGAACCTGAAAGTGAA	GENE	AP3B1	hg19	chr5	77405852	77405876	77406054	77406081
IAD42861_3_A	E	10	Blank	.	.
IAD42861_3_A	E	11	AMPL2943482570	GGTAACATTTTACTTTGTGGCTCCTT	CAGACACTCCTCAAGTGAATGAGTTA	GENE	XIAP	hg19	chrX	123024946	123024972	123025140	123025166
IAD42861_3_A	E	12	Blank	.	.
IAD42861_3_A	E	13	AMPL2955748594	GGCCTTTGACATCAGAGGAGA	GTTCTTCCAGGAGGATAAAGTTGTTCA	GENE	ITK	hg19	chr5	156607794	156607815	156607989	156608016
IAD42861_3_A	E	14	Blank	.	.
IAD42861_3_A	E	15	AMPL2985448171	GGAAAGACAGCCTTAATGCAAAGCA	AGCCAATGTAGGTGCAGTCC	GENE	AP3B1	hg19	chr5	77311055	77311080	77311258	77311278
IAD42861_3_A	E	16	Blank	.	.
IAD42861_3_A	E	17	AMPL3017748307	ACAACCCGCTGTGTGTTAAGT	CCCCTCTAGGTTATGGAGCACA	GENE	LYST	hg19	chr1	235827141	235827162	235827342	235827364
IAD42861_3_A	E	18	Blank	.	.
IAD42861_3_A	E	19	AMPL3535863479	TGTTGCATGAGCAGAAAAACATTCTTTT	GCATCAAGCAGTCCAAATGACTT	GENE	LYST	hg19	chr1	235964172	235964200	235964339	235964362
IAD42861_3_A	E	20	Blank	.	.
IAD42861_3_A	E	21	AMPL3536008109	CAATACCTCGTGCTGGGTGA	GCGGGTAGGTCGGGTACT	GENE	UNC13D	hg19	chr17	73836093	73836113	73836291	73836309
IAD42861_3_A	E	22	Blank	.	.
IAD42861_3_A	E	23	AMPL3536056811	CCTGCAGAAAGTAATTGGATATAAGGGT	AGGAACTGTGTCGAGGTAGTGA	GENE	LYST	hg19	chr1	235891431	235891459	235891533	235891555
IAD42861_3_A	E	24	Blank	.	.
IAD42861_3_A	F	1	Blank	.	.
IAD42861_3_A	F	2	Blank	.	.
IAD42861_3_A	F	3	Blank	.	.
IAD42861_3_A	F	4	Blank	.	.
IAD42861_3_A	F	5	Blank	.	.
IAD42861_3_A	F	6	Blank	.	.
IAD42861_3_A	F	7	Blank	.	.
IAD42861_3_A	F	8	Blank	.	.
IAD42861_3_A	F	9	Blank	.	.
IAD42861_3_A	F	10	Blank	.	.
IAD42861_3_A	F	11	Blank	.	.
IAD42861_3_A	F	12	Blank	.	.
IAD42861_3_A	F	13	Blank	.	.
IAD42861_3_A	F	14	Blank	.	.
IAD42861_3_A	F	15	Blank	.	.
IAD42861_3_A	F	16	Blank	.	.
IAD42861_3_A	F	17	Blank	.	.
IAD42861_3_A	F	18	Blank	.	.
IAD42861_3_A	F	19	Blank	.	.
IAD42861_3_A	F	20	Blank	.	.
IAD42861_3_A	F	21	Blank	.	.
IAD42861_3_A	F	22	Blank	.	.
IAD42861_3_A	F	23	Blank	.	.
IAD42861_3_A	F	24	Blank	.	.
IAD42861_3_A	G	1	AMPL3536057460	TTTTGAATCCAGACGCTGAAAGAGA	TGGCAGAAAACAGTTAACAATAATCAACA	GENE	LYST	hg19	chr1	235896967	235896992	235897132	235897161
IAD42861_3_A	G	2	Blank	.	.
IAD42861_3_A	G	3	AMPL3674220212	GGCTGGACAGGAACCTGTG	GCCTTGTTCTTGTGCCAGTGA	GENE	STXBP2	hg19	chr19	7712064	7712083	7712251	7712272
IAD42861_3_A	G	4	Blank	.	.
IAD42861_3_A	G	5	AMPL3674221867	CCTCCAATTCGGCAAAGCA	GTAGAGGTTGTAGGTGCTGTGG	GENE	STXBP2	hg19	chr19	7706460	7706479	7706610	7706632
IAD42861_3_A	G	6	Blank	.	.
IAD42861_3_A	G	7	AMPL3674222462	GCAAGAGCTGGATTTTATGCTTTAGGTAA	GGTTCAACATAAGAGTTCACGGAATAAT	GENE	XIAP	hg19	chrX	123020365	123020394	123020521	123020549
IAD42861_3_A	G	8	Blank	.	.
IAD42861_3_A	G	9	AMPL3674229590	TGGTTTGTTTTTATTCTTTCGCTTGCT	CCTTGAAACTGAACCCCATTCGTATA	GENE	XIAP	hg19	chrX	123034215	123034242	123034379	123034405
IAD42861_3_A	G	10	Blank	.	.
IAD42861_3_A	G	11	AMPL3674257405	CCAATGTACAGGCGCACA	GCTTTTGGCCTCCCAGCAA	GENE	STXBP2	hg19	chr19	7710122	7710140	7710308	7710327
IAD42861_3_A	G	12	Blank	.	.
IAD42861_3_A	G	13	AMPL3674391105	GTGGAAGACTGTTCAACACTTACCT	TTTCTTTTCTAGTTGGTAGCTGGCA	GENE	AP3B1	hg19	chr5	77511856	77511881	77512048	77512073
IAD42861_3_A	G	14	Blank	.	.
IAD42861_3_A	G	15	AMPL3674449027	ACAAAATAAGTTACCTTTTTCCTTTGGCTTT	CAGCAATGAGGACAGCAGTGA	GENE	AP3B1	hg19	chr5	77409562	77409593	77409671	77409692
IAD42861_3_A	G	16	Blank	.	.
IAD42861_3_A	G	17	AMPL3674453351	GGTCTCTGATGTCGTAGTTTTGATCATA	TGTGTATTCCCTATGGAACAACATTTGT	GENE	AP3B1	hg19	chr5	77425065	77425093	77425236	77425264
IAD42861_3_A	G	18	Blank	.	.
IAD42861_3_A	G	19	AMPL3674466561	AAGCAAATATAAACTGAATATGCTAATTGTCAA	ACTTCCTATAGGCATGAAAATGCATGT	GENE	AP3B1	hg19	chr5	77334721	77334754	77334880	77334907
IAD42861_3_A	G	20	Blank	.	.
IAD42861_3_A	G	21	AMPL3674495640	GTTCTGGCACCATGAAGACAAATG	CCCATACCATCAGAACTAGGTAGTCTAA	GENE	LYST	hg19	chr1	235969080	235969104	235969269	235969297
IAD42861_3_A	G	22	Blank	.	.
IAD42861_3_A	G	23	AMPL3674660311	CAACCTGTGCTAGTAAAACAGCTTTC	AAGACCTACTGACTTTTCAAGCACTTTA	GENE	LYST	hg19	chr1	235950621	235950647	235950792	235950820
IAD42861_3_A	G	24	Blank	.	.
IAD42861_3_A	H	1	Blank	.	.
IAD42861_3_A	H	2	Blank	.	.
IAD42861_3_A	H	3	Blank	.	.
IAD42861_3_A	H	4	Blank	.	.
IAD42861_3_A	H	5	Blank	.	.
IAD42861_3_A	H	6	Blank	.	.
IAD42861_3_A	H	7	Blank	.	.
IAD42861_3_A	H	8	Blank	.	.
IAD42861_3_A	H	9	Blank	.	.
IAD42861_3_A	H	10	Blank	.	.
IAD42861_3_A	H	11	Blank	.	.
IAD42861_3_A	H	12	Blank	.	.
IAD42861_3_A	H	13	Blank	.	.
IAD42861_3_A	H	14	Blank	.	.
IAD42861_3_A	H	15	Blank	.	.
IAD42861_3_A	H	16	Blank	.	.
IAD42861_3_A	H	17	Blank	.	.
IAD42861_3_A	H	18	Blank	.	.
IAD42861_3_A	H	19	Blank	.	.
IAD42861_3_A	H	20	Blank	.	.
IAD42861_3_A	H	21	Blank	.	.
IAD42861_3_A	H	22	Blank	.	.
IAD42861_3_A	H	23	Blank	.	.
IAD42861_3_A	H	24	Blank	.	.
IAD42861_3_A	I	1	AMPL3675305065	TGTTGCCTGGATTGAACATAACTCA	AGTGGGCATTGATTTCAGGGAA	GENE	RAB27A	hg19	chr15	55526829	55526854	55526988	55527010
IAD42861_3_A	I	2	Blank	.	.
IAD42861_3_A	I	3	AMPL3675914150	ACATCCTTCTTCTATGAGTCTTTCACCA	GCTCAGACATTCTGGGTAGATAACCTA	GENE	LYST	hg19	chr1	235952081	235952109	235952245	235952272
IAD42861_3_A	I	4	Blank	.	.
IAD42861_3_A	I	5	AMPL3815062520	AGCATCCAGTTTAGCAGAATCTTTGT	ATTGCCCATGATATTACTTCTAATTCTTATGA	GENE	AP3B1	hg19	chr5	77563362	77563388	77563489	77563521
IAD42861_3_A	I	6	Blank	.	.
IAD42861_3_A	I	7	AMPL3815118118	AAATGCCTGAAAGATTACATTTGTTCAA	TGCTCAGCTGTATTGGCACATATC	GENE	AP3B1	hg19	chr5	77473081	77473109	77473222	77473246
IAD42861_3_A	I	8	Blank	.	.
IAD42861_3_A	I	9	AMPL3815238534	GATCATTGAGGTCAAGTGTCTCACT	CCTCCCTAATCTTCTGGAATATGGTAAC	GENE	LYST	hg19	chr1	235883974	235883999	235884139	235884167
IAD42861_3_A	I	10	Blank	.	.
IAD42861_3_A	I	11	AMPL3939536412	TGTAGACATCTCTCACCTTGCTCT	CATAGGCTTTCATTGCATTGATTTAACT	GENE	AP3B1	hg19	chr5	77316500	77316524	77316674	77316702
IAD42861_3_A	I	12	Blank	.	.
IAD42861_3_A	I	13	AMPL3943523989	AGCAGCACAGATGAGCTAGAAATAC	GTTCCCCCAGTGCTCCA	GENE	LYST	hg19	chr1	235860305	235860330	235860509	235860526
IAD42861_3_A	I	14	Blank	.	.
IAD42861_3_A	I	15	AMPL4229200629	TCTGAAATGGATTGAAAACAGAAGACTGT	GGCAAGATAGCAGTGATATGACTAATTTTG	GENE	LYST	hg19	chr1	235907323	235907352	235907479	235907509
IAD42861_3_A	I	16	Blank	.	.
IAD42861_3_A	I	17	AMPL4229212061	TGCACTTAATGCCACTGAACTGA	AATGAGAATGGAGAGTTTAAGTTGGATGT	GENE	LYST	hg19	chr1	235937034	235937057	235937220	235937249
IAD42861_3_A	I	18	Blank	.	.
IAD42861_3_A	I	19	AMPL4239926025	TGTTTGCACATGGTGGCAGAT	TGAAGAAGATATGGGCCGCTTT	GENE	STXBP2	hg19	chr19	7705516	7705537	7705667	7705689
IAD42861_3_A	I	20	Blank	.	.
IAD42861_3_A	I	21	AMPL4322969028	AGAGACAGAAGAAGAGTCAGGAGTT	TTTGGTTCAGTTTAAGACAAGACATTAGGA	GENE	LYST	hg19	chr1	235976318	235976343	235976415	235976445
IAD42861_3_A	I	22	Blank	.	.
IAD42861_3_A	I	23	AMPL4322980215	ATTGACTGGCTTGCCATACTTACAT	AACAACTGAAAGAATCTGGCTACAAAAA	GENE	LYST	hg19	chr1	235944261	235944286	235944436	235944464
IAD42861_3_A	I	24	Blank	.	.
IAD42861_3_A	J	1	Blank	.	.
IAD42861_3_A	J	2	Blank	.	.
IAD42861_3_A	J	3	Blank	.	.
IAD42861_3_A	J	4	Blank	.	.
IAD42861_3_A	J	5	Blank	.	.
IAD42861_3_A	J	6	Blank	.	.
IAD42861_3_A	J	7	Blank	.	.
IAD42861_3_A	J	8	Blank	.	.
IAD42861_3_A	J	9	Blank	.	.
IAD42861_3_A	J	10	Blank	.	.
IAD42861_3_A	J	11	Blank	.	.
IAD42861_3_A	J	12	Blank	.	.
IAD42861_3_A	J	13	Blank	.	.
IAD42861_3_A	J	14	Blank	.	.
IAD42861_3_A	J	15	Blank	.	.
IAD42861_3_A	J	16	Blank	.	.
IAD42861_3_A	J	17	Blank	.	.
IAD42861_3_A	J	18	Blank	.	.
IAD42861_3_A	J	19	Blank	.	.
IAD42861_3_A	J	20	Blank	.	.
IAD42861_3_A	J	21	Blank	.	.
IAD42861_3_A	J	22	Blank	.	.
IAD42861_3_A	J	23	Blank	.	.
IAD42861_3_A	J	24	Blank	.	.
IAD42861_3_A	K	1	AMPL4322989165	AAGGGTGAATTTACCTTGGTGTTATCAA	CCAGCATCATTTTCCTGGACATATGA	GENE	LYST	hg19	chr1	235887314	235887342	235887433	235887459
IAD42861_3_A	K	2	Blank	.	.
IAD42861_3_A	K	3	AMPL4323041443	GGACCCACTCACAATTCAAAGGT	CGCTGAGCAGAGCATAGCTG	GENE	UNC13D	hg19	chr17	73826097	73826120	73826290	73826310
IAD42861_3_A	K	4	Blank	.	.
IAD42861_3_A	K	5	AMPL4323084197	AAGTGGGTGCCGTAGTTGG	GCAGTCCTGAAGGAGTTATTTGATTGA	GENE	PRF1	hg19	chr10	72358809	72358828	72358987	72359014
IAD42861_3_A	K	6	Blank	.	.
IAD42861_3_A	K	7	AMPL4323139769	TGAGAGTCGCCAAGTTGTATTTGTAG	TTAGCATTATTTTAATCTTTTTGAAGTGGCA	GENE	LYST	hg19	chr1	235875436	235875462	235875575	235875606
IAD42861_3_A	K	8	Blank	.	.
IAD42861_3_A	K	9	AMPL4327203293	CAACATGCCCCAAGGCCTAT	CCAGAGAGTAGTGAAAGAGGAGGAAG	GENE	RAB27A	hg19	chr15	55515959	55515979	55516111	55516137
IAD42861_3_A	K	10	Blank	.	.
IAD42861_3_A	K	11	AMPL4442824132	GGCCTACCAATTCTTGTATTCTAAACT	GAGATTTTTCCACCAGATAACTGCTTG	GENE	ITK	hg19	chr5	156655145	156655172	156655322	156655349
IAD42861_3_A	K	12	Blank	.	.
IAD42861_3_A	K	13	AMPL5104580593	CACCAGAGTCTCCCAAAGCTAAAA	CATACAGGTTAACATTAGGTGTTAAACTGA	GENE	RAB27A	hg19	chr15	55527075	55527099	55527233	55527263
IAD42861_3_A	K	14	Blank	.	.
IAD42861_3_A	K	15	AMPL5115357764	GAAACTGCCCCTCCCACTG	ATCCTACACTCAAGGGCTGAA	GENE	STXBP2	hg19	chr19	7703812	7703831	7704056	7704077
IAD42861_3_A	K	16	Blank	.	.
IAD42861_3_A	K	17	AMPL5115367614	CCAGACTGGCCTCCAATTTCA	GTCTCAGTCCAGGCTCGAAA	GENE	STXBP2	hg19	chr19	7707540	7707561	7707787	7707807
IAD42861_3_A	K	18	Blank	.	.
IAD42861_3_A	K	19	AMPL5115394001	GCGAGGTCATCCACTGCAAG	CTGCTCGAACATGTCCTCGAT	GENE	STX11	hg19	chr6	144508054	144508074	144508292	144508313
IAD42861_3_A	K	20	Blank	.	.
IAD42861_3_A	K	21	AMPL5115418221	GCTCCTGGCCACCAAAGAA	TGAGGAGGGCCCTGAGTC	GENE	PRF1	hg19	chr10	72358135	72358154	72358380	72358398
IAD42861_3_A	K	22	Blank	.	.
IAD42861_3_A	K	23	AMPL5142108400	TATCACTCACTTGAAAGCATCCAATG	CTGTGCTCCAAAGAGGAGTTGAAT	GENE	LYST	hg19	chr1	235971669	235971695	235971884	235971908
IAD42861_3_A	K	24	Blank	.	.
IAD42861_3_A	L	1	Blank	.	.
IAD42861_3_A	L	2	Blank	.	.
IAD42861_3_A	L	3	Blank	.	.
IAD42861_3_A	L	4	Blank	.	.
IAD42861_3_A	L	5	Blank	.	.
IAD42861_3_A	L	6	Blank	.	.
IAD42861_3_A	L	7	Blank	.	.
IAD42861_3_A	L	8	Blank	.	.
IAD42861_3_A	L	9	Blank	.	.
IAD42861_3_A	L	10	Blank	.	.
IAD42861_3_A	L	11	Blank	.	.
IAD42861_3_A	L	12	Blank	.	.
IAD42861_3_A	L	13	Blank	.	.
IAD42861_3_A	L	14	Blank	.	.
IAD42861_3_A	L	15	Blank	.	.
IAD42861_3_A	L	16	Blank	.	.
IAD42861_3_A	L	17	Blank	.	.
IAD42861_3_A	L	18	Blank	.	.
IAD42861_3_A	L	19	Blank	.	.
IAD42861_3_A	L	20	Blank	.	.
IAD42861_3_A	L	21	Blank	.	.
IAD42861_3_A	L	22	Blank	.	.
IAD42861_3_A	L	23	Blank	.	.
IAD42861_3_A	L	24	Blank	.	.
IAD42861_3_A	M	1	AMPL5142336094	AGATCAGAATCTGAAGAACTCCTTCCA	ACAGTGTTGCATCTTCTGTCAGT	GENE	LYST	hg19	chr1	235972878	235972905	235973107	235973130
IAD42861_3_A	M	2	Blank	.	.
IAD42861_3_A	M	3	AMPL5142477661	GCATGGGCTGCATTCTTCCTA	AAGCACCTATTAACTGTGTCTGAAAGAT	GENE	AP3B1	hg19	chr5	77523214	77523235	77523412	77523440
IAD42861_3_A	M	4	Blank	.	.
IAD42861_3_A	M	5	AMPL5142778445	CATAGCATCTGGAGGAGTCTGTTC	TGTCTAGTCAGGTTTCTGCAAAAGTAAA	GENE	LYST	hg19	chr1	235973461	235973485	235973704	235973732
IAD42861_3_A	M	6	Blank	.	.
IAD42861_3_A	M	7	AMPL5144543140	CTGGTATCCAGAATGGTCAGTACAAA	TGTAGTAGAGTCCAGCACTTGCTA	GENE	XIAP	hg19	chrX	123019835	123019861	123020062	123020086
IAD42861_3_A	M	8	Blank	.	.
IAD42861_3_A	M	9	AMPL5145743414	AGAAGCCTTCCCCTTTTGCTTA	GTGAACTCTTAAGACCTGCTCTGT	GENE	LYST	hg19	chr1	235872421	235872443	235872665	235872689
IAD42861_3_A	M	10	Blank	.	.
IAD42861_3_A	M	11	AMPL5145823652	GCTGCTTGGTGCATATGTTCAG	CTGGCCTCAAAGAAGCTTATCCA	GENE	LYST	hg19	chr1	235969554	235969576	235969786	235969809
IAD42861_3_A	M	12	Blank	.	.
IAD42861_3_A	M	13	AMPL5145945622	TGTTTTGAAAAGCAGGACTGCAT	ACACGTAATTTAAGAGACACATGAACACA	GENE	AP3B1	hg19	chr5	77471347	77471370	77471563	77471592
IAD42861_3_A	M	14	Blank	.	.
IAD42861_3_A	M	15	AMPL5145987677	AGCACTGCAGTAAAGCAAAGGA	CATCCAGAACGAACCTGGGAA	GENE	ITK	hg19	chr5	156672631	156672653	156672883	156672904
IAD42861_3_A	M	16	Blank	.	.
IAD42861_3_A	M	17	AMPL5145999527	TTCCTGGGCCCTTTTTCTCAG	TGCAGCCAGGGTTTGAAAACTAT	GENE	ITK	hg19	chr5	156644774	156644795	156645002	156645025
IAD42861_3_A	M	18	Blank	.	.
IAD42861_3_A	M	19	AMPL5214814995	GCTGCTACACCCCTCAGA	CAGCCCTGTTTCCTCCCT	GENE	UNC13D	hg19	chr17	73828945	73828963	73829201	73829219
IAD42861_3_A	M	20	Blank	.	.
IAD42861_3_A	M	21	AMPL5214819893	CACTACATCACCCACAACCGT	GATAGCCAGGTCGGGAGGTA	GENE	UNC13D	hg19	chr17	73831811	73831832	73832065	73832085
IAD42861_3_A	M	22	Blank	.	.
IAD42861_3_A	M	23	AMPL5214995629	CCTCCTTCTGTGGGCAAGAAA	CTACCTCTTGCACTGTCTAACTTTGT	GENE	ITK	hg19	chr5	156665031	156665052	156665273	156665299
IAD42861_3_A	M	24	Blank	.	.
IAD42861_3_A	N	1	Blank	.	.
IAD42861_3_A	N	2	Blank	.	.
IAD42861_3_A	N	3	Blank	.	.
IAD42861_3_A	N	4	Blank	.	.
IAD42861_3_A	N	5	Blank	.	.
IAD42861_3_A	N	6	Blank	.	.
IAD42861_3_A	N	7	Blank	.	.
IAD42861_3_A	N	8	Blank	.	.
IAD42861_3_A	N	9	Blank	.	.
IAD42861_3_A	N	10	Blank	.	.
IAD42861_3_A	N	11	Blank	.	.
IAD42861_3_A	N	12	Blank	.	.
IAD42861_3_A	N	13	Blank	.	.
IAD42861_3_A	N	14	Blank	.	.
IAD42861_3_A	N	15	Blank	.	.
IAD42861_3_A	N	16	Blank	.	.
IAD42861_3_A	N	17	Blank	.	.
IAD42861_3_A	N	18	Blank	.	.
IAD42861_3_A	N	19	Blank	.	.
IAD42861_3_A	N	20	Blank	.	.
IAD42861_3_A	N	21	Blank	.	.
IAD42861_3_A	N	22	Blank	.	.
IAD42861_3_A	N	23	Blank	.	.
IAD42861_3_A	N	24	Blank	.	.
IAD42861_3_A	O	1	AMPL5215488927	CAGGCTCAGCTTTGTGAGGA	GGGTGCAGGCTCCTTTGG	GENE	UNC13D	hg19	chr17	73836490	73836510	73836746	73836764
IAD42861_3_A	O	2	Blank	.	.
IAD42861_3_A	O	3	AMPL5268662281	GCTATGTTTGATTTGGAGACCTTCTTC	GACCATTTGAGTCACTTTGGTTGTTTTA	GENE	LYST	hg19	chr1	235840748	235840775	235840988	235841016
IAD42861_3_A	O	4	Blank	.	.
IAD42861_3_A	O	5	AMPL5268667160	ACCCGAGACCCCACTCTC	GCTGCTCTCACACCACACT	GENE	ITK	hg19	chr5	156638205	156638223	156638454	156638473
IAD42861_3_A	O	6	Blank	.	.
IAD42861_3_A	O	7	AMPL5268748859	GCCAATAAATTATAAAACCCACCACTGT	AGCTTGCTTTTGAATTCAGTTATGTTGTT	GENE	AP3B1	hg19	chr5	77411928	77411956	77412131	77412160
IAD42861_3_A	O	8	Blank	.	.
IAD42861_3_A	O	9	AMPL5268837716	CTTGCAGATCTAATTACAAGCACTTCA	GTCATCCCAGCCTGGTGATTT	GENE	LYST	hg19	chr1	235966169	235966196	235966320	235966341
IAD42861_3_A	O	10	Blank	.	.
IAD42861_3_A	O	11	AMPL5268837775	GGGATGCACTTGTGACCACATA	AATCAGATGCAACCAAATAAATCTAGCA	GENE	LYST	hg19	chr1	235897829	235897851	235898040	235898068
IAD42861_3_A	O	12	Blank	.	.
IAD42861_3_A	O	13	AMPL5268869807	GCAACATATCTGCTACCTTAGAACAAGAA	TCAAGTTAGCAAGATGACCCATAGTTG	GENE	LYST	hg19	chr1	235916408	235916437	235916637	235916664
IAD42861_3_A	O	14	Blank	.	.
IAD42861_3_A	O	15	AMPL5268884369	GTCTCCAGGGAAGCTGTTCTC	GCTGGACTACGACACGCT	GENE	UNC13D	hg19	chr17	73824761	73824782	73824992	73825010
IAD42861_3_A	O	16	Blank	.	.
IAD42861_3_A	O	17	AMPL5268969394	GGTTGTAATTTGGCTCATAACCAAGAG	ATTTCCAGTGGTCAAAGCAGATCA	GENE	LYST	hg19	chr1	235922291	235922318	235922541	235922565
IAD42861_3_A	O	18	Blank	.	.
IAD42861_3_A	O	19	AMPL5268985846	CTGCACTCACTCCTCCAACAAT	CAGCTGTCTAGGCCCCTAAAG	GENE	UNC13D	hg19	chr17	73832556	73832578	73832795	73832816
IAD42861_3_A	O	20	Blank	.	.
IAD42861_3_A	O	21	AMPL5268987004	GACCGGGAGCCTGTCAA	GGCACTGGCTGGCAGAG	GENE	STXBP2	hg19	chr19	7712542	7712559	7712751	7712768
IAD42861_3_A	O	22	Blank	.	.
IAD42861_3_A	O	23	AMPL5269021329	AGGCAGACACTCCCAGTCT	CCTGTATGTGTCCTGCTCTATGTC	GENE	STXBP2	hg19	chr19	7706979	7706998	7707196	7707220
IAD42861_3_A	O	24	Blank	.	.
IAD42861_3_A	P	1	Blank	.	.
IAD42861_3_A	P	2	Blank	.	.
IAD42861_3_A	P	3	Blank	.	.
IAD42861_3_A	P	4	Blank	.	.
IAD42861_3_A	P	5	Blank	.	.
IAD42861_3_A	P	6	Blank	.	.
IAD42861_3_A	P	7	Blank	.	.
IAD42861_3_A	P	8	Blank	.	.
IAD42861_3_A	P	9	Blank	.	.
IAD42861_3_A	P	10	Blank	.	.
IAD42861_3_A	P	11	Blank	.	.
IAD42861_3_A	P	12	Blank	.	.
IAD42861_3_A	P	13	Blank	.	.
IAD42861_3_A	P	14	Blank	.	.
IAD42861_3_A	P	15	Blank	.	.
IAD42861_3_A	P	16	Blank	.	.
IAD42861_3_A	P	17	Blank	.	.
IAD42861_3_A	P	18	Blank	.	.
IAD42861_3_A	P	19	Blank	.	.
IAD42861_3_A	P	20	Blank	.	.
IAD42861_3_A	P	21	Blank	.	.
IAD42861_3_A	P	22	Blank	.	.
IAD42861_3_A	P	23	Blank	.	.
IAD42861_3_A	P	24	Blank	.	.
