# Supplementary material for: Hemophagocytic Lymphohistocytosis in the Chinese Han Population May Be Associated with an STXBP2 Gene Polymorphism
Source: PLoS One. 2016 Aug 11;11(8):e0159454. doi: 10.1371/journal.pone.0159454 (PMC4981359; doi:10.1371/journal.pone.0159454)
Supplement: S3 Table — All variants with MAF>0.01 were listed and the related annotative information such as location, functional change and dbSNP number were listed in detail. (XLSX) [file pone.0159454.s006.xlsx]

## Sheet: Sheet1
S3 Table: List of all variants with MAF>0.01
locus	Gene	Position	Function	MAF	dbSNP
chr1:235827443	LYST	intronic		0.318	rs3819013
chr1:235860340	LYST	intronic		0.433	rs7541057
chr1:235872665	LYST	intronic		0.413	rs2275856
chr1:235878431	LYST	intronic			rs373976861:rs3831362:rs71753836:rs376528653
chr1:235887276	LYST	intronic		0.41	rs6667717
chr1:235896726	LYST	intronic		0.411	rs6429275
chr1:235933348	LYST	intronic			rs11443965
chr1:235940450	LYST	exonic	synonymous	0.329	rs2273584
chr1:235945186	LYST	intronic		0.089	rs72763416
chr1:235945294	LYST	exonic	synonymous	0.329	rs6696123
chr1:235945502	LYST	intronic		0.192	rs2011390
chr1:235955150	LYST	exonic	synonymous	0.079	rs11583387
chr1:235971763	LYST	exonic	synonymous	0.089	rs3768066
chr1:235972435	LYST	exonic	synonymous	0.33	rs3820553
chr1:235972867	LYST	exonic	synonymous	0.33	rs1063128
chr10:72358577	PRF1	exonic	synonymous	0.31	rs885822
chr15:55497691	RAB27A	utr_3		0.234	rs1050931
chr15:55516023	RAB27A	intronic		0.034	rs75601168
chr15:55520896	RAB27A	exonic	missense
chr15:55520965	RAB27A	intronic
chr15:55526886	RAB27A	intronic		0.329	rs72742261
chr17:73824121	UNC13D	exonic	synonymous	0.476	rs7210574
chr17:73826406	UNC13D	intronic		0.173	rs2290769
chr17:73826611	UNC13D	intronic		0.258	rs2290768
chr17:73827205	UNC13D	exonic	missense	0.495	rs1135688
chr17:73827263	UNC13D	intronic
chr17:73827436	UNC13D	intronic		0.303	rs371995179:rs3217698
chr17:73830270	UNC13D	intronic		0.258	rs7212635
chr17:73830996	UNC13D	intronic		0.166	rs17581728
chr17:73831016	UNC13D	exonic	synonymous	0.103	rs2290770
chr17:73831594	UNC13D	exonic	synonymous	0.029	rs75853379
chr17:73831658	UNC13D	intronic		0.299	rs3744024
chr17:73831900	UNC13D	intronic		0.288	rs3744026
chr17:73832084	UNC13D	intronic
chr17:73832384	UNC13D	intronic		0.088	rs74410877
chr17:73836162	UNC13D	exonic	synonymous	0.486	rs7223416
chr17:73836541	UNC13D	intronic			rs369433641
chr17:73836974	UNC13D	intronic		0.03	rs6501838
chr17:73837142	UNC13D	intronic		0.495	rs8067076
chr17:73838816	UNC13D	intronic		0.486	rs3744006
chr17:73838857	UNC13D	intronic		0.165	rs11870883
chr17:73839137	UNC13D	exonic	synonymous	0.123	rs3744007
chr17:73839214	UNC13D	intronic		0.18	rs3744008
chr17:73839366	UNC13D	intronic		0.261	rs3744009
chr17:73839498	UNC13D	intronic		0.353	rs9903200
chr17:73840243	UNC13D	intronic		0.279	rs3744010
chr17:73840272	UNC13D	intronic		0.168	rs3744011
chr19:7702136	STXBP2	intronic		0.196	rs794076
chr19:7703605	STXBP2	intronic		0.49	rs8104339
chr19:7704740	STXBP2	intronic			rs113656550
chr19:7705592	STXBP2	exonic	synonymous
chr19:7707087	STXBP2	splicesite_5
chr19:7707090	STXBP2	exonic	missense
chr19:7710040	STXBP2	intronic		0.467	rs929807
chr19:7710054	STXBP2	intronic
chr19:7710210	STXBP2	intronic		0.475	rs889187
chr19:7710269	STXBP2	intronic		0.257	rs710951
chr19:7711221	STXBP2	exonic	synonymous	0.486	rs10001
chr19:7712193	STXBP2	intronic		0.201	rs809916
chr19:7712277	STXBP2	exonic	missense	0.264	rs6791
chr19:7712417	STXBP2	intronic		0.192	rs2303113
chr19:7712425	STXBP2	intronic		0.326	rs34976997
chr19:7712474	STXBP2	intronic		0.499	rs794074
chr19:7712577	STXBP2	intronic		0.022	rs146551063
chr19:7712585	STXBP2	intronic		0.263	rs794073
chr5:156644939	ITK	intronic		0.212	rs246747
chr5:156650052	ITK	intronic		0.07	rs2288502
chr5:156667280	ITK	intronic		0.241	rs6860090
chr5:156679576	ITK	intronic		0.422	rs27341
chr5:77311118	AP3B1	intronic			rs140159268
chr5:77424062	AP3B1	intronic		0.101	rs16875172
chr5:77425028	AP3B1	exonic	missense	0.186	rs6453373
chr5:77437271	AP3B1	intronic		0.276	rs2302977
chr5:77461566	AP3B1	intronic		0.125	rs6873309
chr5:77521260	AP3B1	intronic		0.057	rs4345296
chr5:77523092	AP3B1	intronic		0.335	rs7714159
chr5:77524091	AP3B1	intronic		0.335	rs4499809
chr5:77563263	AP3B1	intronic		0.256	rs10065892
chr6:144508698	STX11	utr_3		0.151	rs3734228
chrX:123041043	XIAP	utr_3		0.227	rs28382740
