# Supplementary material for: Hemophagocytic Lymphohistocytosis in the Chinese Han Population May Be Associated with an STXBP2 Gene Polymorphism
Source: PLoS One. 2016 Aug 11;11(8):e0159454. doi: 10.1371/journal.pone.0159454 (PMC4981359; doi:10.1371/journal.pone.0159454)
Supplement: S4 Table — 10 bp flanking sequence of all rare variants of STXBP2 gene were listed below. (XLSX) [file pone.0159454.s007.xlsx]

## Sheet: Sheet1
S4 Table: 10bp Flanking sequence of STXBP2 rare variants
Gene	Variant locus	10bp Flanking Sequence（Forward）	10bp Flanking Sequence（Reverse）
STXBP2	chr19:7704740	ATGCGTGTAC	TGTGCATGTG
STXBP2	chr19:7705592	AGGCTCAGGC	CAGAGAGTGA
STXBP2	chr19:7706656	CAGAGGAGCG	ACGCGGCAGC
STXBP2	chr19:7707087	ACCCCACCCC	GGGCCCAGAG
STXBP2	chr19:7707090	CCACCCCAGG	CCCAGAGAAA
STXBP2	chr19:7707327	ATGAGACCAC	GGGCTGAGCG
STXBP2	chr19:7707758	GGAAGCCCCC	TCCCCATGGG
STXBP2	chr19:7710054	CTGGCCGCCG	CTCCACCCTG
